# Supplementary material for: Tetra-μ-benzoato-κ8 O:O′-bis­[(benzoic acid-κO)nickel(II)]
Source: Acta Crystallogr Sect E Struct Rep Online. 2009 Oct 31;65(Pt 11):m1484. doi: 10.1107/S1600536809044766 (PMC2971096; doi:10.1107/S1600536809044766)
Supplement: Supplementary file 1 [file e-65-m1484-sup1.cif]

##############################################################################
###                                                                        ###
###        Electronic paper (Acta Crystallographica Section E)             ###
###                                                                        ###
##############################################################################
#                                                                            #
# This CIF contains the data in a paper accepted for publication in Acta     #
# Crystallographica Section E. It conforms to the requirements of Notes      #
# for Authors for Section E, and has been peer reviewed under the auspices   #
# of the IUCr Commission on Journals.                                        #
#                                                                            #
# Full details of the Crystallographic Information File format               #
# are given in the paper "The Crystallographic Information File (CIF):       #
# a New Standard Archive File for Crystallography" by S. R. Hall, F. H.      #
# Allen and I. D. Brown [Acta Cryst. (1991), A47, 655-685].                  #
#                                                                            #
# The current version of the core CIF dictionary is obtainable from          #
# ftp://ftp.iucr.org/pub/cif_core.dic. The current version number is 2.4.    #
#                                                                            #
# Software is freely available for graphical display of the structure(s) in  #
# this CIF.  For information consult the CIF home page http://www.iucr.org/  #
# cif/home.html                                                              #
#                                                                            #
# This file may be used for bona fide research purposes within the           #
# scientific community so long as proper attribution is given to the journal # 
# article from which it was obtained.                                        #
#                                                                            #
##############################################################################
                                             
data_I
_audit_creation_method     SHELXL-97
_chemical_name_systematic
;
Tetra-\m-benzoato-\k^8^<i>O</i>:<i>O</i>'-bis[(benzoic
acid-\k<i>O</i>)nickel(II)]
;
_chemical_name_common     ?
_chemical_formula_moiety     'C42 H32 Ni2 O12'
_chemical_formula_sum     'C42 H32 Ni2 O12'
_chemical_formula_iupac     '[Ni2 (C7 H5 O2)4 (C7 H6 O2)2]'
_chemical_formula_weight     846.10
_chemical_melting_point     ?
_symmetry_cell_setting     Monoclinic
_symmetry_space_group_name_H-M     'P 21/n'
_symmetry_space_group_name_Hall     '-P 2yn'
loop_
    _symmetry_equiv_pos_as_xyz
    'x, y, z'
    '-x+1/2, y+1/2, -z+1/2'
    '-x, -y, -z'
    'x-1/2, -y-1/2, z-1/2'
_cell_length_a     10.7685(8)
_cell_length_b     11.7173(7)
_cell_length_c     15.2580(10)
_cell_angle_alpha     90.00
_cell_angle_beta     91.354(3)
_cell_angle_gamma     90.00
_cell_volume     1924.7(2)
_cell_formula_units_Z     2
_cell_measurement_reflns_used     7941
_cell_measurement_theta_min     2.34
_cell_measurement_theta_max     27.99
_cell_measurement_temperature     273(2)
_exptl_crystal_description     block
_exptl_crystal_colour     blue
_exptl_crystal_size_max     0.28
_exptl_crystal_size_mid     0.26
_exptl_crystal_size_min     0.20
_exptl_crystal_density_diffrn     1.460
_exptl_crystal_density_meas     ?
_exptl_crystal_density_method     'not measured'
_exptl_crystal_F_000     872
_exptl_absorpt_coefficient_mu     1.043
_exptl_absorpt_correction_type     multi-scan
_exptl_absorpt_process_details     '(SADABS; Sheldrick, 2008)'
_exptl_absorpt_correction_T_min     0.7590
_exptl_absorpt_correction_T_max     0.8186
_exptl_special_details
;
;
_diffrn_ambient_temperature     273(2)
_diffrn_radiation_type     MoK\a
_diffrn_radiation_wavelength     0.71073
_diffrn_radiation_source     'fine-focus sealed tube'
_diffrn_radiation_monochromator     graphite
_diffrn_measurement_device_type     'Bruker SMART CCD area-detector'
_diffrn_measurement_method     '\f and \w'
_diffrn_detector_area_resol_mean     ?
_diffrn_reflns_number     17534
_diffrn_reflns_av_R_equivalents     0.0216
_diffrn_reflns_av_sigmaI/netI     0.0218
_diffrn_reflns_theta_min     2.19
_diffrn_reflns_theta_max     28.05
_diffrn_reflns_theta_full     28.05
_diffrn_measured_fraction_theta_max     0.993
_diffrn_measured_fraction_theta_full     0.993
_diffrn_reflns_limit_h_min     -14
_diffrn_reflns_limit_h_max     12
_diffrn_reflns_limit_k_min     -15
_diffrn_reflns_limit_k_max     14
_diffrn_reflns_limit_l_min     -18
_diffrn_reflns_limit_l_max     20
_diffrn_standards_number     ?
_diffrn_standards_interval_count     ?
_diffrn_standards_interval_time     ?
_diffrn_standards_decay_%     ?
_refine_special_details
;
Refinement of <i>F</i>^2^ against ALL reflections. The weighted <i>R</i>-factor
<i>wR</i> and goodness of fit <i>S</i> are based on <i>F</i>^2^, conventional
<i>R</i>-factors <i>R</i> are based on <i>F</i>, with <i>F</i> set to zero for
negative <i>F</i>^2^. The threshold expression of <i>F</i>^2^ >
\s(<i>F</i>^2^) is used only for calculating <i>R</i>-factors(gt) <i>etc</i>.
and is not relevant to the choice of reflections for refinement.
<i>R</i>-factors based on <i>F</i>^2^ are statistically about twice as large
as those based on <i>F</i>, and <i>R</i>- factors based on ALL data will be
even larger.
;
_reflns_number_total     4639
_reflns_number_gt     3789
_reflns_threshold_expression     I>2\s(I)
_refine_ls_structure_factor_coef     Fsqd
_refine_ls_matrix_type     full
_refine_ls_R_factor_all     0.0373
_refine_ls_R_factor_gt     0.0271
_refine_ls_wR_factor_gt     0.0512
_refine_ls_wR_factor_ref     0.0546
_refine_ls_goodness_of_fit_ref     0.991
_refine_ls_restrained_S_all     0.991
_refine_ls_number_reflns     4639
_refine_ls_number_parameters     254
_refine_ls_number_restraints     0
_refine_ls_hydrogen_treatment     constr
_refine_ls_weighting_scheme     calc
_refine_ls_weighting_details
                      'calc w=1/[\s^2^(Fo^2^)+1.1987P] where P=(Fo^2^+2Fc^2^)/3'
_atom_sites_solution_hydrogens     geom
_atom_sites_solution_primary     direct
_atom_sites_solution_secondary     difmap
_refine_ls_shift/su_max     0.002
_refine_ls_shift/su_mean     0.000
_refine_diff_density_max     0.219
_refine_diff_density_min     -0.293
_refine_ls_extinction_method     none
_refine_ls_extinction_coef     ?
loop_
    _atom_type_symbol
    _atom_type_description
    _atom_type_scat_dispersion_real
    _atom_type_scat_dispersion_imag
    _atom_type_scat_source
    'C' 'C' 0.0033 0.0016
                         'International Tables Vol C Tables 4.2.6.8 and 6.1.1.4'
    'H' 'H' 0.0000 0.0000
                         'International Tables Vol C Tables 4.2.6.8 and 6.1.1.4'
    'O' 'O' 0.0106 0.0060
                         'International Tables Vol C Tables 4.2.6.8 and 6.1.1.4'
    'Ni' 'Ni' 0.3393 1.1124
                         'International Tables Vol C Tables 4.2.6.8 and 6.1.1.4'
_computing_data_collection     'SMART (Bruker, 2004)'
_computing_cell_refinement     'SAINT (Bruker, 2004)'
_computing_data_reduction     'SAINT (Bruker, 2004)'
_computing_structure_solution     'SHELXS97 (Sheldrick, 2008)'
_computing_structure_refinement     'SHELXL97 (Sheldrick, 2008)'
_computing_molecular_graphics     'SHELXTL (Sheldrick, 2008)'
_computing_publication_material     'SHELXTL (Sheldrick, 2008)'
loop_
    _atom_site_type_symbol
    _atom_site_label
    _atom_site_fract_x
    _atom_site_fract_y
    _atom_site_fract_z
    _atom_site_U_iso_or_equiv
    _atom_site_adp_type
    _atom_site_calc_flag
    _atom_site_refinement_flags
    _atom_site_occupancy
    _atom_site_disorder_assembly
    _atom_site_disorder_group
    Ni Ni1 0.517820(18) 0.106516(17) 0.979210(13) 0.03259(6) Uani d . 1 . .
    O O1 0.42315(11) -0.11994(11) 0.89928(7) 0.0471(3) Uani d . 1 . .
    O O2 0.45485(12) 0.06289(11) 0.86345(8) 0.0499(3) Uani d . 1 . .
    O O3 0.31459(11) -0.05001(10) 1.05426(8) 0.0473(3) Uani d . 1 . .
    O O4 0.34725(11) 0.13053(10) 1.01561(8) 0.0483(3) Uani d . 1 . .
    O O5 0.56860(12) 0.28015(11) 0.94023(9) 0.0528(3) Uani d . 1 . .
    O O6 0.75910(14) 0.25119(13) 0.89184(13) 0.0800(5) Uani d . 1 . .
    H H6 0.7451 0.1858 0.9080 0.120 Uiso calc R 1 . .
    C C1 0.27981(15) 0.05301(15) 1.04542(10) 0.0397(4) Uani d . 1 . .
    C C2 0.15133(15) 0.08413(16) 1.07061(11) 0.0428(4) Uani d . 1 . .
    C C3 0.07758(19) 0.0110(2) 1.11745(14) 0.0656(6) Uani d . 1 . .
    H H3 0.1080 -0.0598 1.1353 0.079 Uiso calc R 1 . .
    C C4 -0.0418(2) 0.0433(2) 1.13776(17) 0.0817(7) Uani d . 1 . .
    H H4 -0.0910 -0.0053 1.1704 0.098 Uiso calc R 1 . .
    C C5 -0.0880(2) 0.1463(2) 1.11020(17) 0.0768(7) Uani d . 1 . .
    H H5 -0.1690 0.1667 1.1230 0.092 Uiso calc R 1 . .
    C C6 -0.0157(2) 0.2189(2) 1.06420(18) 0.0779(7) Uani d . 1 . .
    H H6A -0.0472 0.2889 1.0456 0.093 Uiso calc R 1 . .
    C C7 0.10426(18) 0.18862(18) 1.04522(15) 0.0623(6) Uani d . 1 . .
    H H7 0.1540 0.2393 1.0149 0.075 Uiso calc R 1 . .
    C C8 0.41868(15) -0.03704(15) 0.84671(11) 0.0402(4) Uani d . 1 . .
    C C9 0.36303(15) -0.05843(16) 0.75772(11) 0.0429(4) Uani d . 1 . .
    C C10 0.34030(19) 0.03208(18) 0.70105(12) 0.0567(5) Uani d . 1 . .
    H H10 0.3640 0.1056 0.7170 0.068 Uiso calc R 1 . .
    C C11 0.2822(2) 0.0125(2) 0.62069(14) 0.0708(6) Uani d . 1 . .
    H H11 0.2670 0.0731 0.5826 0.085 Uiso calc R 1 . .
    C C12 0.2468(2) -0.0961(2) 0.59682(14) 0.0715(6) Uani d . 1 . .
    H H12 0.2077 -0.1087 0.5427 0.086 Uiso calc R 1 . .
    C C13 0.2689(2) -0.1858(2) 0.65259(14) 0.0710(6) Uani d . 1 . .
    H H13 0.2442 -0.2591 0.6365 0.085 Uiso calc R 1 . .
    C C14 0.32799(19) -0.16738(18) 0.73287(12) 0.0564(5) Uani d . 1 . .
    H H14 0.3442 -0.2286 0.7702 0.068 Uiso calc R 1 . .
    C C15 0.66085(18) 0.31531(16) 0.90494(12) 0.0464(4) Uani d . 1 . .
    C C16 0.67474(18) 0.43389(16) 0.87387(12) 0.0470(4) Uani d . 1 . .
    C C17 0.5774(2) 0.50892(17) 0.88474(13) 0.0563(5) Uani d . 1 . .
    H H17 0.5048 0.4842 0.9105 0.068 Uiso calc R 1 . .
    C C18 0.5882(2) 0.62111(19) 0.85726(14) 0.0684(6) Uani d . 1 . .
    H H18 0.5231 0.6720 0.8651 0.082 Uiso calc R 1 . .
    C C19 0.6951(3) 0.6569(2) 0.81847(15) 0.0758(7) Uani d . 1 . .
    H H19 0.7021 0.7323 0.8000 0.091 Uiso calc R 1 . .
    C C20 0.7914(3) 0.5829(2) 0.80675(17) 0.0809(7) Uani d . 1 . .
    H H20 0.8631 0.6077 0.7798 0.097 Uiso calc R 1 . .
    C C21 0.7825(2) 0.47092(19) 0.83488(15) 0.0670(6) Uani d . 1 . .
    H H21 0.8484 0.4208 0.8277 0.080 Uiso calc R 1 . .
loop_
    _atom_site_aniso_label
    _atom_site_aniso_U_11
    _atom_site_aniso_U_22
    _atom_site_aniso_U_33
    _atom_site_aniso_U_12
    _atom_site_aniso_U_13
    _atom_site_aniso_U_23
    Ni1 0.03193(10) 0.03109(10) 0.03470(10) 0.00072(9) -0.00051(7) 0.00127(9)
    O1 0.0553(7) 0.0457(7) 0.0400(6) -0.0009(6) -0.0056(5) -0.0001(6)
    O2 0.0593(8) 0.0479(7) 0.0420(7) -0.0071(6) -0.0089(6) 0.0007(6)
    O3 0.0406(7) 0.0409(7) 0.0607(8) 0.0068(6) 0.0076(6) 0.0041(6)
    O4 0.0381(6) 0.0430(7) 0.0640(8) 0.0051(6) 0.0062(6) 0.0046(6)
    O5 0.0531(8) 0.0408(7) 0.0648(8) 0.0010(6) 0.0111(6) 0.0076(6)
    O6 0.0642(10) 0.0483(9) 0.1289(15) 0.0090(8) 0.0353(9) 0.0193(9)
    C1 0.0377(9) 0.0440(10) 0.0373(9) 0.0044(8) -0.0017(7) -0.0025(7)
    C2 0.0347(9) 0.0493(11) 0.0443(9) 0.0041(8) 0.0010(7) -0.0063(8)
    C3 0.0504(12) 0.0710(15) 0.0759(15) 0.0086(11) 0.0157(10) 0.0131(12)
    C4 0.0524(14) 0.094(2) 0.1000(19) 0.0019(13) 0.0287(13) 0.0100(16)
    C5 0.0427(12) 0.0887(19) 0.0995(19) 0.0124(12) 0.0143(12) -0.0141(15)
    C6 0.0511(13) 0.0690(16) 0.114(2) 0.0214(12) 0.0130(13) 0.0013(14)
    C7 0.0466(11) 0.0550(13) 0.0860(15) 0.0113(10) 0.0142(10) 0.0041(11)
    C8 0.0348(9) 0.0466(10) 0.0393(9) 0.0026(8) 0.0013(7) -0.0023(8)
    C9 0.0380(9) 0.0526(11) 0.0381(9) -0.0003(8) -0.0004(7) -0.0031(8)
    C10 0.0632(13) 0.0571(13) 0.0493(11) -0.0062(10) -0.0107(9) 0.0030(9)
    C11 0.0832(16) 0.0773(16) 0.0508(12) 0.0016(13) -0.0206(11) 0.0083(11)
    C12 0.0783(16) 0.0869(18) 0.0483(12) 0.0023(14) -0.0214(11) -0.0103(12)
    C13 0.0864(17) 0.0681(15) 0.0578(13) -0.0087(13) -0.0151(12) -0.0166(11)
    C14 0.0677(13) 0.0549(12) 0.0463(10) -0.0010(10) -0.0069(9) -0.0046(9)
    C15 0.0518(11) 0.0414(10) 0.0460(10) 0.0004(9) 0.0013(8) -0.0009(8)
    C16 0.0575(11) 0.0395(10) 0.0441(10) -0.0042(9) -0.0002(8) -0.0006(8)
    C17 0.0650(13) 0.0499(12) 0.0539(12) 0.0032(10) -0.0006(10) 0.0029(9)
    C18 0.0915(17) 0.0472(13) 0.0662(14) 0.0111(12) -0.0076(12) 0.0016(10)
    C19 0.112(2) 0.0447(13) 0.0706(15) -0.0124(14) -0.0019(14) 0.0078(11)
    C20 0.0904(19) 0.0598(16) 0.0932(18) -0.0205(14) 0.0171(15) 0.0114(13)
    C21 0.0697(15) 0.0512(13) 0.0808(15) -0.0051(11) 0.0141(12) 0.0040(11)
_geom_special_details
;
All e.s.d.'s (except the e.s.d. in the dihedral angle between two l.s. planes)
are estimated using the full covariance matrix. The cell e.s.d.'s are taken
into account individually in the estimation of e.s.d.'s in distances, angles
and torsion angles; correlations between e.s.d.'s in cell parameters are only
used when they are defined by crystal symmetry. An approximate (isotropic)
treatment of cell e.s.d.'s is used for estimating e.s.d.'s involving l.s.
planes.
;
loop_
    _geom_bond_atom_site_label_1
    _geom_bond_atom_site_label_2
    _geom_bond_site_symmetry_2
    _geom_bond_distance
    _geom_bond_publ_flag
    Ni1 O2 . 1.9452(12) ?
    Ni1 O4 . 1.9519(12) ?
    Ni1 O1 3_657 1.9520(11) ?
    Ni1 O3 3_657 1.9999(12) ?
    Ni1 O5 . 2.1926(13) ?
    Ni1 Ni1 3_657 2.6062(4) ?
    O1 C8 . 1.260(2) ?
    O1 Ni1 3_657 1.9520(11) ?
    O2 C8 . 1.258(2) ?
    O3 C1 . 1.270(2) ?
    O3 Ni1 3_657 1.9999(12) ?
    O4 C1 . 1.255(2) ?
    O5 C15 . 1.213(2) ?
    O6 C15 . 1.317(2) ?
    O6 H6 . 0.8200 ?
    C1 C2 . 1.490(2) ?
    C2 C3 . 1.379(3) ?
    C2 C7 . 1.377(3) ?
    C3 C4 . 1.382(3) ?
    C3 H3 . 0.9300 ?
    C4 C5 . 1.368(3) ?
    C4 H4 . 0.9300 ?
    C5 C6 . 1.359(3) ?
    C5 H5 . 0.9300 ?
    C6 C7 . 1.377(3) ?
    C6 H6A . 0.9300 ?
    C7 H7 . 0.9300 ?
    C8 C9 . 1.492(2) ?
    C9 C14 . 1.382(3) ?
    C9 C10 . 1.386(3) ?
    C10 C11 . 1.382(3) ?
    C10 H10 . 0.9300 ?
    C11 C12 . 1.375(3) ?
    C11 H11 . 0.9300 ?
    C12 C13 . 1.370(3) ?
    C12 H12 . 0.9300 ?
    C13 C14 . 1.384(3) ?
    C13 H13 . 0.9300 ?
    C14 H14 . 0.9300 ?
    C15 C16 . 1.477(3) ?
    C16 C17 . 1.381(3) ?
    C16 C21 . 1.386(3) ?
    C17 C18 . 1.385(3) ?
    C17 H17 . 0.9300 ?
    C18 C19 . 1.373(3) ?
    C18 H18 . 0.9300 ?
    C19 C20 . 1.367(3) ?
    C19 H19 . 0.9300 ?
    C20 C21 . 1.384(3) ?
    C20 H20 . 0.9300 ?
    C21 H21 . 0.9300 ?
loop_
    _geom_angle_atom_site_label_1
    _geom_angle_atom_site_label_2
    _geom_angle_atom_site_label_3
    _geom_angle_site_symmetry_1
    _geom_angle_site_symmetry_3
    _geom_angle
    _geom_angle_publ_flag
    O2 Ni1 O4 . . 89.20(5) ?
    O2 Ni1 O1 . 3_657 169.19(5) ?
    O4 Ni1 O1 . 3_657 90.32(5) ?
    O2 Ni1 O3 . 3_657 88.77(5) ?
    O4 Ni1 O3 . 3_657 168.91(5) ?
    O1 Ni1 O3 3_657 3_657 89.64(5) ?
    O2 Ni1 O5 . . 94.67(5) ?
    O4 Ni1 O5 . . 100.71(5) ?
    O1 Ni1 O5 3_657 . 96.03(5) ?
    O3 Ni1 O5 3_657 . 90.32(5) ?
    O2 Ni1 Ni1 . 3_657 85.36(4) ?
    O4 Ni1 Ni1 . 3_657 85.63(4) ?
    O1 Ni1 Ni1 3_657 3_657 83.83(4) ?
    O3 Ni1 Ni1 3_657 3_657 83.34(4) ?
    O5 Ni1 Ni1 . 3_657 173.66(4) ?
    C8 O1 Ni1 . 3_657 123.31(11) ?
    C8 O2 Ni1 . . 121.90(11) ?
    C1 O3 Ni1 . 3_657 123.58(11) ?
    C1 O4 Ni1 . . 123.73(11) ?
    C15 O5 Ni1 . . 130.36(12) ?
    C15 O6 H6 . . 109.5 ?
    O4 C1 O3 . . 123.69(15) ?
    O4 C1 C2 . . 117.72(15) ?
    O3 C1 C2 . . 118.58(16) ?
    C3 C2 C7 . . 119.05(17) ?
    C3 C2 C1 . . 122.08(17) ?
    C7 C2 C1 . . 118.87(17) ?
    C2 C3 C4 . . 119.7(2) ?
    C2 C3 H3 . . 120.1 ?
    C4 C3 H3 . . 120.1 ?
    C5 C4 C3 . . 120.4(2) ?
    C5 C4 H4 . . 119.8 ?
    C3 C4 H4 . . 119.8 ?
    C6 C5 C4 . . 120.1(2) ?
    C6 C5 H5 . . 119.9 ?
    C4 C5 H5 . . 119.9 ?
    C5 C6 C7 . . 119.9(2) ?
    C5 C6 H6A . . 120.0 ?
    C7 C6 H6A . . 120.0 ?
    C6 C7 C2 . . 120.7(2) ?
    C6 C7 H7 . . 119.6 ?
    C2 C7 H7 . . 119.6 ?
    O2 C8 O1 . . 125.54(16) ?
    O2 C8 C9 . . 117.17(16) ?
    O1 C8 C9 . . 117.27(16) ?
    C14 C9 C10 . . 119.50(17) ?
    C14 C9 C8 . . 120.40(17) ?
    C10 C9 C8 . . 120.01(17) ?
    C11 C10 C9 . . 119.7(2) ?
    C11 C10 H10 . . 120.1 ?
    C9 C10 H10 . . 120.1 ?
    C12 C11 C10 . . 120.4(2) ?
    C12 C11 H11 . . 119.8 ?
    C10 C11 H11 . . 119.8 ?
    C13 C12 C11 . . 120.16(19) ?
    C13 C12 H12 . . 119.9 ?
    C11 C12 H12 . . 119.9 ?
    C12 C13 C14 . . 120.0(2) ?
    C12 C13 H13 . . 120.0 ?
    C14 C13 H13 . . 120.0 ?
    C13 C14 C9 . . 120.3(2) ?
    C13 C14 H14 . . 119.9 ?
    C9 C14 H14 . . 119.9 ?
    O5 C15 O6 . . 122.89(17) ?
    O5 C15 C16 . . 123.51(18) ?
    O6 C15 C16 . . 113.59(17) ?
    C17 C16 C21 . . 119.83(19) ?
    C17 C16 C15 . . 118.53(18) ?
    C21 C16 C15 . . 121.64(18) ?
    C16 C17 C18 . . 119.9(2) ?
    C16 C17 H17 . . 120.0 ?
    C18 C17 H17 . . 120.0 ?
    C19 C18 C17 . . 119.8(2) ?
    C19 C18 H18 . . 120.1 ?
    C17 C18 H18 . . 120.1 ?
    C18 C19 C20 . . 120.6(2) ?
    C18 C19 H19 . . 119.7 ?
    C20 C19 H19 . . 119.7 ?
    C19 C20 C21 . . 120.2(2) ?
    C19 C20 H20 . . 119.9 ?
    C21 C20 H20 . . 119.9 ?
    C20 C21 C16 . . 119.7(2) ?
    C20 C21 H21 . . 120.2 ?
    C16 C21 H21 . . 120.2 ?
loop_
    _geom_hbond_atom_site_label_D
    _geom_hbond_atom_site_label_H
    _geom_hbond_atom_site_label_A
    _geom_hbond_site_symmetry_A
    _geom_hbond_distance_DH
    _geom_hbond_distance_HA
    _geom_hbond_distance_DA
    _geom_hbond_angle_DHA
    O6 H6 O3 3_657 0.82 1.81 2.626(2) 169.6
data_global
_journal_date_recd_electronic     2009-10-17
_journal_date_accepted     2009-10-27
_journal_name_full     'Acta Crystallographica, Section E'
_journal_year     2009
_journal_volume     65
_journal_issue     11
_journal_page_first     m1484
_journal_page_last     m1484
_journal_paper_category     QM
_journal_coeditor_code     IM2153
_publ_contact_author_name     'Ji-Hua Deng'
_publ_contact_author_address
;
College of Chemistry and Bio-engineering
Yichun University
NO. 576 Xuefu Road, Yichun, 336000, Jiangxi
People's Republic of China
;
_publ_contact_author_email     'djhycu_2006@yahoo.com.cn, yc_mgq@ycu.jx.cn'
_publ_contact_author_fax     ?
_publ_contact_author_phone     ?
_publ_section_title
;
Tetra-\m-benzoato-\k^8^<i>O</i>:<i>O</i>'-bis[(benzoic
acid-\k<i>O</i>)nickel(II)]
;
loop_
    _publ_author_name
    _publ_author_footnote
    _publ_author_address
    'Deng, Ji-Hua' .
;
Key Laboratory of Jiangxi University for Applied Chemistry and Chemical Biology
College of Chemistry and Bio-engineering
Yichun University
Yichun 336000, People's Republic of China
;
    'Yi, Yan-Ping' .
;
Key Laboratory of Jiangxi University for Applied Chemistry and Chemical Biology
College of Chemistry and Bio-engineering
Yichun University
Yichun 336000, People's Republic of China
;
    'Xiong, Zhi-Xing' .
;
Key Laboratory of Jiangxi University for Applied Chemistry and Chemical Biology
College of Chemistry and Bio-engineering
Yichun University
Yichun 336000, People's Republic of China
;
    'Yuan, Lin' .
;
Key Laboratory of Jiangxi University for Applied Chemistry and Chemical Biology
College of Chemistry and Bio-engineering
Yichun University
Yichun 336000, People's Republic of China
;
    'Mei, Guang-Quan' .
;
Key Laboratory of Jiangxi University for Applied Chemistry and Chemical Biology
College of Chemistry and Bio-engineering
Yichun University
Yichun 336000, People's Republic of China
;
