# Supplementary material for: Tetra-μ-benzoato-κ8 O:O′-bis­[(benzoic acid-κO)nickel(II)]
Source: Acta Crystallogr Sect E Struct Rep Online. 2009 Oct 31;65(Pt 11):m1484. doi: 10.1107/S1600536809044766 (PMC2971096; doi:10.1107/S1600536809044766)
Supplement: Supplementary file 2 [file e-65-m1484-Isup2.hkl]

# 
# h,k,l, Fc-squared, Fo-squared, sigma(Fo-squared) and status flag 
# 
data_I
_shelx_title ' zdc9 in P2(1)/n' 
_shelx_refln_list_code          4 
_shelx_F_calc_maximum      229.25 
_exptl_crystal_F_000       872.00 
_reflns_d_resolution_high  0.7557 
 
loop_ 
 _symmetry_equiv_pos_as_xyz 
 'x, y, z' 
 '-x+1/2, y+1/2, -z+1/2' 
 '-x, -y, -z' 
 'x-1/2, -y-1/2, z-1/2' 
 
_cell_length_a    10.7685 
_cell_length_b    11.7173 
_cell_length_c    15.2579 
_cell_angle_alpha  90.000 
_cell_angle_beta   91.354 
_cell_angle_gamma  90.000 
 
_shelx_F_squared_multiplier     1.000 
 
loop_ 
 _refln_index_h 
 _refln_index_k 
 _refln_index_l 
 _refln_F_squared_calc 
 _refln_F_squared_meas 
 _refln_F_squared_sigma 
 _refln_observed_status 
   2   0   0      100.02      241.52      5.37 o 
   4   0   0     3657.22     3491.64     52.32 o 
   6   0   0      667.13      693.31     10.10 o 
   8   0   0       19.01       24.22      4.00 o 
  10   0   0       16.85       20.14      5.12 o 
  12   0   0      341.28      368.71     17.96 o 
  14   0   0       30.95       23.73      8.00 o 
   1   1   0     7467.48     7489.09     68.73 o 
   2   1   0     3190.73     3313.11     26.30 o 
   3   1   0       19.69       18.68      0.98 o 
   4   1   0      367.03      353.42      4.26 o 
   5   1   0     9434.26     9448.12     77.92 o 
   6   1   0      205.24      217.14      3.80 o 
   7   1   0      496.42      497.59      7.04 o 
   8   1   0      399.69      389.66      7.50 o 
   9   1   0      420.50      414.75      9.49 o 
  10   1   0       30.37       24.87      4.12 o 
  11   1   0        1.14       -2.06      5.55 o 
  12   1   0      155.92      162.90      9.03 o 
  13   1   0        8.08       -4.53      4.53 o 
  14   1   0       52.65       39.40      6.20 o 
   0   2   0    16519.19    15143.67    194.48 o 
   1   2   0     2798.77     2702.78     21.46 o 
   2   2   0      163.45      170.68      2.45 o 
   3   2   0      780.31      793.26      6.71 o 
   4   2   0        0.69        1.12      0.81 o 
   5   2   0     6243.21     6478.87     46.50 o 
   6   2   0      261.60      249.90      4.12 o 
   7   2   0      477.90      455.94      6.73 o 
   8   2   0      195.18      182.02      4.74 o 
   9   2   0      226.88      226.54      6.95 o 
  10   2   0        9.17       11.17      5.43 o 
  11   2   0      829.12      790.52     38.64 o 
  12   2   0        4.78        4.79      4.55 o 
  13   2   0      394.00      409.52     24.77 o 
  14   2   0       11.65       16.25      9.05 o 
   1   3   0       28.06       47.88      1.28 o 
   2   3   0       64.34       86.25      2.69 o 
   3   3   0     4394.75     4412.81     35.50 o 
   4   3   0       21.14       38.92      1.62 o 
   5   3   0       62.60       64.00      1.72 o 
   6   3   0      576.78      549.33      5.40 o 
   7   3   0      623.76      610.17      7.98 o 
   8   3   0      998.38     1023.86     12.48 o 
   9   3   0        3.10        0.83      2.55 o 
  10   3   0      394.42      419.99     17.70 o 
  11   3   0        0.45        2.93      4.22 o 
  12   3   0      489.66      503.71     22.94 o 
  13   3   0        2.40        5.24      8.19 o 
   0   4   0     2824.89     3081.71     34.04 o 
   1   4   0      167.22      162.17      2.89 o 
   2   4   0     4342.51     4504.89     34.93 o 
   3   4   0     2636.98     2692.40     22.37 o 
   4   4   0      250.21      259.79      3.95 o 
   5   4   0       80.81       94.65      3.47 o 
   6   4   0     2989.26     3053.66     35.06 o 
   7   4   0       10.66        9.89      2.39 o 
   8   4   0      570.24      599.60     11.62 o 
   9   4   0       31.28       32.39      5.89 o 
  10   4   0       86.53       79.89     19.13 o 
  11   4   0       85.23       59.46     10.20 o 
  12   4   0       27.09       30.54     10.01 o 
  13   4   0       50.76       41.02     11.24 o 
   1   5   0    18185.84    17920.80    132.88 o 
   2   5   0      851.87      951.44      9.14 o 
   3   5   0     7152.60     7387.97     57.55 o 
   4   5   0      441.76      483.58      5.86 o 
   5   5   0      676.02      662.75      8.49 o 
   6   5   0      890.83      865.20     11.59 o 
   7   5   0      571.00      596.18     11.19 o 
   8   5   0       15.55       15.46      4.17 o 
   9   5   0      121.30      100.02      6.45 o 
  10   5   0      365.55      349.03     11.29 o 
  11   5   0       98.17       97.34     12.48 o 
  12   5   0        3.57        5.34      8.39 o 
  13   5   0        5.60       -7.38      8.34 o 
   0   6   0     3283.60     3443.44     36.50 o 
   1   6   0     1015.55     1053.87      7.98 o 
   2   6   0      959.14      935.62      8.13 o 
   3   6   0      966.32      958.96     10.59 o 
   4   6   0     2893.26     2803.80     23.60 o 
   5   6   0     2267.26     2319.46     25.77 o 
   6   6   0      698.16      680.23     10.87 o 
   7   6   0      114.10      117.20      7.02 o 
   8   6   0      429.07      408.41     11.36 o 
   9   6   0       91.74       99.55      6.72 o 
  10   6   0        0.95        4.11      4.21 o 
  11   6   0      190.22      213.08     10.13 o 
  12   6   0        0.79       -4.67      7.72 o 
  13   6   0       97.07       77.85     14.10 o 
   1   7   0        0.96        2.28      0.79 o 
   2   7   0        0.60        3.31      1.25 o 
   3   7   0       39.54       47.63      2.34 o 
   4   7   0     1215.48     1236.01     15.30 o 
   5   7   0        1.21        2.79      2.42 o 
   6   7   0     1616.24     1683.50     32.09 o 
   7   7   0      276.32      248.80      7.79 o 
   8   7   0      578.59      560.61     17.18 o 
   9   7   0       65.78       52.12      7.42 o 
  10   7   0      711.02      701.32     30.21 o 
  11   7   0        0.61       -4.98      5.84 o 
  12   7   0      136.89      124.40     15.34 o 
   0   8   0      388.16      411.77     10.07 o 
   1   8   0        0.61       -0.89      1.76 o 
   2   8   0     1662.96     1628.97     15.60 o 
   3   8   0      112.63      109.41      3.55 o 
   4   8   0      630.18      644.52     18.43 o 
   5   8   0      431.90      452.85     11.60 o 
   6   8   0       30.89       26.71      3.58 o 
   7   8   0      144.32      146.05      8.08 o 
   8   8   0      215.15      214.39     11.36 o 
   9   8   0      571.42      569.33     18.50 o 
  10   8   0       24.15       17.94      7.15 o 
  11   8   0      312.16      328.68     15.94 o 
  12   8   0       54.53       54.31     11.20 o 
   1   9   0      565.81      594.25      9.96 o 
   2   9   0      809.25      783.83      9.86 o 
   3   9   0     1172.82     1156.34     19.22 o 
   4   9   0      387.81      383.49     16.39 o 
   5   9   0      794.52      782.28     16.29 o 
   6   9   0       13.69       15.16      4.46 o 
   7   9   0      680.98      671.23     30.92 o 
   8   9   0       31.28       29.10      6.69 o 
   9   9   0      117.63      116.46      9.92 o 
  10   9   0       59.27       65.51      8.95 o 
  11   9   0       24.57       24.47     15.98 o 
   0  10   0      405.25      438.27     13.95 o 
   1  10   0       29.88       29.90      3.80 o 
   2  10   0     2068.65     2088.74     27.78 o 
   3  10   0      511.66      504.24     12.56 o 
   4  10   0      581.57      596.39     15.12 o 
   5  10   0      117.63      121.38      7.59 o 
   6  10   0      151.36      156.31      9.41 o 
   7  10   0       40.53       30.79      6.16 o 
   8  10   0      214.51      241.70     12.71 o 
   9  10   0       15.42       17.24      6.81 o 
  10  10   0       40.53       49.92     14.77 o 
   1  11   0       24.24       12.38      9.55 o 
   2  11   0        9.99       12.16      5.51 o 
   3  11   0      854.53      851.49     33.83 o 
   4  11   0      684.39      683.64     22.58 o 
   5  11   0      122.75      122.47      8.84 o 
   6  11   0      275.42      254.69     11.34 o 
   7  11   0       23.58       23.24      6.15 o 
   8  11   0       37.71       30.14      7.09 o 
   9  11   0       72.32       58.83      8.62 o 
  10  11   0      110.98       99.53     13.05 o 
   0  12   0      131.69      131.54     13.82 o 
   1  12   0        1.99       -6.63      9.41 o 
   2  12   0      182.36      189.67     17.25 o 
   3  12   0      129.93      107.96     14.82 o 
   4  12   0        3.78        1.81      9.72 o 
   5  12   0      450.27      458.73     13.50 o 
   6  12   0        2.59        7.75      5.01 o 
   7  12   0      171.86      178.62     10.52 o 
   8  12   0        0.99        0.48      6.98 o 
   9  12   0      134.47      134.16     13.58 o 
   1  13   0      586.53      590.46     19.62 o 
   2  13   0       12.16        3.38     10.05 o 
   3  13   0      122.69      104.29     14.96 o 
   4  13   0       50.47       39.02     13.48 o 
   5  13   0      165.43      160.84     18.39 o 
   6  13   0       38.04       33.98      5.56 o 
   7  13   0       21.58       14.04      5.76 o 
   0  14   0      387.74      388.77     24.73 o 
   1  14   0        1.17        2.24     10.58 o 
   2  14   0      157.11      126.06     16.82 o 
   3  14   0       13.30       15.29     12.34 o 
   4  14   0      265.51      290.96     24.11 o 
   5  14   0        1.23       22.58     13.86 o 
   1  15   0      163.40      176.85     19.58 o 
   2  15   0       22.20       12.58     12.82 o 
   3  15   0       81.57       78.14     16.29 o 
 -13   0   1        4.08        5.19      6.72 o 
 -11   0   1       69.23       66.18      8.43 o 
  -9   0   1       26.34       29.64      4.79 o 
  -7   0   1      543.04      533.48     10.71 o 
  -5   0   1     4630.49     4761.31     75.02 o 
  -3   0   1     8966.02     9382.69    100.05 o 
  -1   0   1    17273.06    16366.42    239.09 o 
   1   0   1    30457.15    26184.43    337.93 o 
   3   0   1      313.78      399.81     18.03 o 
   5   0   1     3180.50     3191.25     32.71 o 
   7   0   1      679.60      687.07     13.04 o 
   9   0   1       80.25       77.60     11.65 o 
  11   0   1      289.02      299.82     16.06 o 
  13   0   1       50.99       40.21      8.96 o 
 -14   1   1        8.02        7.52      4.87 o 
 -13   1   1      155.82      151.02      9.41 o 
 -12   1   1        4.50       -0.02      4.14 o 
 -11   1   1      203.17      196.14      8.84 o 
 -10   1   1       25.36       17.86      3.70 o 
  -9   1   1       95.24       94.44      4.80 o 
  -8   1   1      197.00      180.58      5.11 o 
  -7   1   1     1473.15     1446.08     15.39 o 
  -6   1   1      778.08      715.92      7.54 o 
  -5   1   1     3310.53     3606.87     28.75 o 
  -4   1   1     2151.16     2187.95     18.35 o 
  -3   1   1     5124.31     5237.29     38.14 o 
  -2   1   1    52556.59    45844.03    440.28 o 
  -1   1   1      751.68      729.66     10.89 o 
   0   1   1    21348.40    18634.43    306.05 o 
   1   1   1      203.32      190.00      2.93 o 
   2   1   1     1098.13     1144.87     14.13 o 
   3   1   1      151.26      138.75      3.03 o 
   4   1   1       63.41       82.28      2.60 o 
   5   1   1     2839.38     2816.57     31.31 o 
   6   1   1     3040.94     3118.53     23.27 o 
   7   1   1      443.00      452.09      6.75 o 
   8   1   1      101.16       91.84      4.51 o 
   9   1   1      222.91      234.41      7.30 o 
  10   1   1      512.99      527.04     12.74 o 
  11   1   1      102.84       94.69      7.07 o 
  12   1   1      139.84      127.59     10.43 o 
  13   1   1      196.92      203.27     10.33 o 
  14   1   1        1.58        0.58      4.92 o 
 -14   2   1       96.85       93.38     12.20 o 
 -13   2   1       11.05        9.67      4.11 o 
 -12   2   1      364.09      371.77     11.28 o 
 -11   2   1       13.73        7.67      3.89 o 
 -10   2   1      860.81      901.81     16.66 o 
  -9   2   1      632.42      608.46     10.12 o 
  -8   2   1      420.70      421.44      7.70 o 
  -7   2   1        4.63        6.43      1.84 o 
  -6   2   1     1732.15     1662.20     14.23 o 
  -5   2   1     1427.58     1458.20     11.37 o 
  -4   2   1     5045.67     5225.92     36.11 o 
  -3   2   1     1858.82     1919.47     15.27 o 
  -2   2   1     1493.70     1523.56     12.15 o 
  -1   2   1     2936.46     2907.05     29.06 o 
   0   2   1     2260.32     2237.34     17.90 o 
   1   2   1     1118.80     1130.39      9.37 o 
   2   2   1        1.27        3.60      0.63 o 
   3   2   1        7.01        9.66      0.92 o 
   4   2   1      267.63      270.61      3.95 o 
   5   2   1      382.14      402.55      5.47 o 
   6   2   1      422.50      436.55      6.84 o 
   7   2   1       73.53       71.94      3.23 o 
   8   2   1      345.06      344.01      8.91 o 
   9   2   1       18.96       20.96      3.30 o 
  10   2   1      297.33      326.38      9.89 o 
  11   2   1      127.81      140.90      8.13 o 
  12   2   1      813.48      790.28     19.22 o 
  13   2   1        0.28        8.28      5.02 o 
  14   2   1      191.29      196.72     12.51 o 
 -13   3   1      218.68      209.06     16.72 o 
 -12   3   1       16.57       11.43      8.24 o 
 -11   3   1      757.12      720.13     27.54 o 
 -10   3   1       73.76       69.68      4.01 o 
  -9   3   1       52.65       49.43      2.83 o 
  -8   3   1      424.22      415.62      6.62 o 
  -7   3   1     1669.58     1720.04     23.05 o 
  -6   3   1      939.44      951.81     13.30 o 
  -5   3   1     2475.31     2527.48     20.41 o 
  -4   3   1      376.32      377.11      4.51 o 
  -3   3   1      806.98      802.41      7.07 o 
  -2   3   1     2207.95     2160.71     22.93 o 
  -1   3   1      284.96      248.56      4.57 o 
   0   3   1     1348.83     1453.91     12.15 o 
   1   3   1     1335.31     1347.78     11.12 o 
   2   3   1     1745.75     1795.86     14.80 o 
   3   3   1     1560.77     1490.77     11.62 o 
   4   3   1     1574.72     1589.93     11.66 o 
   5   3   1      749.67      781.51      6.73 o 
   6   3   1      119.58      109.88      3.15 o 
   7   3   1      965.24     1027.96     12.32 o 
   8   3   1      547.84      546.33      8.99 o 
   9   3   1      213.44      210.26      5.85 o 
  10   3   1       60.86       61.89      5.30 o 
  11   3   1      804.48      795.49     37.40 o 
  12   3   1        5.89       -1.90      5.00 o 
  13   3   1      429.74      440.04     23.58 o 
 -13   4   1        6.88       11.15      9.48 o 
 -12   4   1       72.16       83.09     12.10 o 
 -11   4   1       10.42       -0.57      6.57 o 
 -10   4   1        6.61        1.90      4.97 o 
  -9   4   1      100.17       92.58      6.05 o 
  -8   4   1      176.37      162.29      6.12 o 
  -7   4   1      413.86      426.17      8.33 o 
  -6   4   1      372.96      372.80      6.25 o 
  -5   4   1     5873.64     6074.02     47.19 o 
  -4   4   1       92.38       93.03      2.40 o 
  -3   4   1     2617.51     2610.09     25.17 o 
  -2   4   1     1946.93     2030.62     21.71 o 
  -1   4   1    11178.57    11089.02    118.02 o 
   0   4   1      735.48      752.11     10.26 o 
   1   4   1     8239.71     8326.42     61.36 o 
   2   4   1     1108.91     1124.85     10.26 o 
   3   4   1     2541.39     2622.72     21.96 o 
   4   4   1       55.93       67.36      2.07 o 
   5   4   1     1555.79     1512.73     13.68 o 
   6   4   1       25.99       26.75      1.35 o 
   7   4   1     2350.61     2330.26     22.87 o 
   8   4   1      597.66      607.51      9.19 o 
   9   4   1      718.30      732.53     11.54 o 
  10   4   1        0.78       -1.52      2.20 o 
  11   4   1      103.29       75.52     11.24 o 
  12   4   1       23.82        6.86      8.05 o 
  13   4   1       19.87       14.01      9.77 o 
 -13   5   1       10.62       -5.72      8.53 o 
 -12   5   1       16.43        6.96      8.67 o 
 -11   5   1       17.31       12.39      7.81 o 
 -10   5   1       10.18        9.63      5.47 o 
  -9   5   1      337.80      334.61     10.60 o 
  -8   5   1      248.82      245.65     10.32 o 
  -7   5   1        0.37       -0.47      2.18 o 
  -6   5   1     1262.91     1267.45     13.85 o 
  -5   5   1       32.54       39.39      2.55 o 
  -4   5   1     2806.09     2829.36     23.79 o 
  -3   5   1      570.09      566.41     10.40 o 
  -2   5   1     2293.38     2337.55     24.53 o 
  -1   5   1     4879.32     4966.43     44.96 o 
   0   5   1    12472.71    12627.48     82.51 o 
   1   5   1      145.55      141.30      3.35 o 
   2   5   1     7253.00     7336.34     53.11 o 
   3   5   1      116.80      118.01      2.80 o 
   4   5   1     1219.41     1262.29     11.63 o 
   5   5   1     1160.09     1261.17     13.52 o 
   6   5   1     2621.14     2550.24     28.76 o 
   7   5   1        8.80        3.47      2.40 o 
   8   5   1      157.79      160.01      6.32 o 
   9   5   1       43.26       48.12      5.17 o 
  10   5   1        9.61       10.71      4.48 o 
  11   5   1       74.01       89.90     12.34 o 
  12   5   1       51.79       58.89     11.48 o 
  13   5   1       10.38       10.72      9.58 o 
 -13   6   1       19.83       16.58     10.82 o 
 -12   6   1       84.68       63.89     12.53 o 
 -11   6   1       45.34       42.63     20.58 o 
 -10   6   1      492.39      490.94     13.97 o 
  -9   6   1      120.31      120.03      7.27 o 
  -8   6   1      709.87      704.62     15.35 o 
  -7   6   1        8.68        6.83      2.71 o 
  -6   6   1     1411.53     1389.92     17.52 o 
  -5   6   1      630.74      652.95     11.53 o 
  -4   6   1     2728.77     2640.80     28.38 o 
  -3   6   1     3955.65     4042.90     31.80 o 
  -2   6   1      138.37      124.58      3.41 o 
  -1   6   1     1222.90     1198.11     10.35 o 
   0   6   1      869.93      962.37      8.02 o 
   1   6   1     5483.84     5862.51     43.48 o 
   2   6   1       21.02       14.51      1.23 o 
   3   6   1      459.83      435.21      5.80 o 
   4   6   1     1920.34     1860.34     21.21 o 
   5   6   1      464.36      450.22     10.10 o 
   6   6   1     1585.24     1589.85     22.19 o 
   7   6   1       15.38       21.90      3.51 o 
   8   6   1      238.13      235.45     10.91 o 
   9   6   1      156.01      169.47     10.05 o 
  10   6   1      342.88      358.22     14.82 o 
  11   6   1       52.71       63.99      9.00 o 
  12   6   1      112.00      108.68     14.77 o 
  13   6   1        1.84       -4.10      9.62 o 
 -12   7   1       46.69       52.50     12.48 o 
 -11   7   1      437.52      501.99     25.51 o 
 -10   7   1       30.23       38.92      7.59 o 
  -9   7   1      838.98      815.01     22.29 o 
  -8   7   1      177.02      150.52      9.58 o 
  -7   7   1      118.37      114.82     14.51 o 
  -6   7   1        0.92        2.23      3.10 o 
  -5   7   1     3069.96     3025.29     42.20 o 
  -4   7   1      397.30      405.17     10.00 o 
  -3   7   1      478.22      475.93      7.81 o 
  -2   7   1        1.87        2.32      1.58 o 
  -1   7   1       30.96       44.46      1.85 o 
   0   7   1       11.94       23.91      1.70 o 
   1   7   1       17.31       14.75      1.72 o 
   2   7   1        7.63        6.73      1.39 o 
   3   7   1      432.10      468.33      6.49 o 
   4   7   1      108.38       96.19      4.27 o 
   5   7   1     1270.08     1312.74     18.86 o 
   6   7   1      259.24      249.71      7.50 o 
   7   7   1       85.49       86.21      6.18 o 
   8   7   1        7.73        5.44      5.03 o 
   9   7   1      177.91      174.98     10.61 o 
  10   7   1       10.43       11.02      6.18 o 
  11   7   1      474.95      467.05     22.96 o 
  12   7   1        6.96        0.91      8.77 o 
 -12   8   1       69.45       46.71      9.44 o 
 -11   8   1        8.58        8.73      7.26 o 
 -10   8   1      468.36      452.76     17.75 o 
  -9   8   1        1.14        0.84      5.38 o 
  -8   8   1      483.66      475.94     16.36 o 
  -7   8   1      417.39      406.02     12.48 o 
  -6   8   1       13.23       10.69      3.93 o 
  -5   8   1      185.49      160.57      7.22 o 
  -4   8   1      257.02      281.61      8.66 o 
  -3   8   1      515.06      502.19      9.41 o 
  -2   8   1       66.13       64.75      5.67 o 
  -1   8   1     1050.31     1083.53     10.17 o 
   0   8   1       39.44       46.34      2.80 o 
   1   8   1     1729.28     1745.85     20.55 o 
   2   8   1       25.12       27.75      1.65 o 
   3   8   1     1538.72     1530.88     20.14 o 
   4   8   1       36.77       44.39      3.49 o 
   5   8   1      225.79      245.72      7.14 o 
   6   8   1      167.62      156.36      6.32 o 
   7   8   1      251.90      263.73     17.38 o 
   8   8   1      420.49      435.98     20.57 o 
   9   8   1      190.56      208.30     41.50 o 
  10   8   1      261.20      253.39     13.56 o 
  11   8   1        5.54        8.65      7.29 o 
  12   8   1       62.99       75.13     13.48 o 
 -11   9   1        9.93        3.41      7.08 o 
 -10   9   1        0.96       -1.07      8.53 o 
  -9   9   1       44.05       58.11     12.79 o 
  -8   9   1       90.72       78.90      8.91 o 
  -7   9   1       35.85       43.95      6.71 o 
  -6   9   1     1323.60     1410.91     38.99 o 
  -5   9   1       16.24       19.00      6.04 o 
  -4   9   1     1481.63     1490.39     24.49 o 
  -3   9   1       10.19        8.44      2.52 o 
  -2   9   1     1278.09     1310.58     16.15 o 
  -1   9   1        1.51       -2.17      2.17 o 
   0   9   1      818.70      825.00     12.34 o 
   1   9   1      440.67      419.87      8.40 o 
   2   9   1     2004.68     2053.95     24.19 o 
   3   9   1      145.02      142.04      4.94 o 
   4   9   1      296.06      296.52      7.41 o 
   5   9   1       74.16       62.36      5.72 o 
   6   9   1     1265.03     1303.01     42.97 o 
   7   9   1      280.85      263.41     14.22 o 
   8   9   1      936.42      921.84     23.77 o 
   9   9   1       24.19       35.18      7.20 o 
  10   9   1      104.75       89.17      9.44 o 
  11   9   1        8.60       10.81      7.31 o 
 -10  10   1        2.08        0.45      6.64 o 
  -9  10   1       39.39       51.43      9.93 o 
  -8  10   1       27.04       26.13      6.91 o 
  -7  10   1      158.57      161.28     11.05 o 
  -6  10   1      526.25      525.02     16.25 o 
  -5  10   1      233.58      218.40      9.96 o 
  -4  10   1        0.60        3.97      4.07 o 
  -3  10   1      420.09      395.69     11.41 o 
  -2  10   1        1.31        0.27      2.03 o 
  -1  10   1     1013.89     1016.25     16.82 o 
   0  10   1        3.32       -3.07      3.07 o 
   1  10   1      734.80      756.31     12.27 o 
   2  10   1      223.60      226.25      7.57 o 
   3  10   1     3692.29     3631.50     55.03 o 
   4  10   1      147.45      151.88      7.51 o 
   5  10   1      239.59      233.08      9.92 o 
   6  10   1       13.96       10.16      4.94 o 
   7  10   1      370.90      376.05     14.27 o 
   8  10   1        9.67        6.39      5.79 o 
   9  10   1       98.03       81.64     22.58 o 
  10  10   1       35.98       34.32      9.31 o 
 -10  11   1        5.78        1.91      8.62 o 
  -9  11   1      205.40      200.61     12.81 o 
  -8  11   1       38.01       34.37      7.16 o 
  -7  11   1      587.19      579.20     43.45 o 
  -6  11   1       24.37       25.92      5.79 o 
  -5  11   1      468.13      445.66     14.27 o 
  -4  11   1        5.40        8.33      4.07 o 
  -3  11   1      128.60      131.69      8.41 o 
  -2  11   1      489.14      468.30     15.41 o 
  -1  11   1        3.19        5.22      5.43 o 
   0  11   1        1.41        0.93      4.97 o 
   1  11   1        9.34        8.57      5.32 o 
   2  11   1      453.96      470.10     23.63 o 
   3  11   1      228.48      232.88     17.91 o 
   4  11   1      180.64      200.06     15.67 o 
   5  11   1      126.84      112.16      8.29 o 
   6  11   1       11.49        6.79      4.81 o 
   7  11   1       78.76       89.58      8.30 o 
   8  11   1       41.21       34.00      7.00 o 
   9  11   1      108.30       86.66     15.39 o 
  -8  12   1      152.09      130.58     10.41 o 
  -7  12   1        1.94       10.31      5.49 o 
  -6  12   1      328.78      336.48     18.63 o 
  -5  12   1       12.82       13.12      6.79 o 
  -4  12   1      272.15      272.48     23.96 o 
  -3  12   1        0.73       -6.62      7.77 o 
  -2  12   1      398.35      383.48     22.87 o 
  -1  12   1      317.72      338.00     17.68 o 
   0  12   1        2.27       -4.50      5.45 o 
   1  12   1       79.38       97.75      9.01 o 
   2  12   1      108.56      127.45     14.77 o 
   3  12   1       35.80       33.06     11.20 o 
   4  12   1      380.66      372.62     24.54 o 
   5  12   1        0.21       -1.36      3.07 o 
   6  12   1       95.50       99.55      9.20 o 
   7  12   1        1.10       -2.87      5.55 o 
   8  12   1       43.05       20.65      6.47 o 
  -7  13   1       73.28       68.34      7.99 o 
  -6  13   1        8.99        3.64      4.98 o 
  -5  13   1       13.15       16.64      4.42 o 
  -4  13   1      205.62      214.02     20.39 o 
  -3  13   1        0.87        9.24     10.72 o 
  -2  13   1      253.72      279.72     21.44 o 
  -1  13   1        5.58        2.29      6.84 o 
   0  13   1      544.13      542.24     19.10 o 
   1  13   1        4.66       14.15     10.43 o 
   2  13   1      237.42      206.44     19.25 o 
   3  13   1        0.55       -5.00     10.20 o 
   4  13   1      105.05      110.68     16.06 o 
   5  13   1       48.75       58.22     14.05 o 
   6  13   1      100.00      116.49     17.96 o 
   7  13   1        4.13       -4.61      4.61 o 
  -5  14   1      116.40      105.05     18.34 o 
  -4  14   1       26.03       34.07     14.15 o 
  -3  14   1      325.77      277.71     22.25 o 
  -2  14   1        0.26       -0.14     10.96 o 
  -1  14   1      344.03      350.09     23.87 o 
   0  14   1        7.07       -4.83      7.14 o 
   1  14   1      239.19      251.70     21.39 o 
   2  14   1       18.89        8.91     11.82 o 
   3  14   1      236.19      225.74     21.53 o 
   4  14   1       12.22       21.82     13.34 o 
   5  14   1      226.16      214.78     22.25 o 
  -3  15   1        7.75        7.72     13.53 o 
  -2  15   1      136.64      119.73     18.15 o 
  -1  15   1        5.51       -0.48     11.43 o 
   0  15   1       88.95       88.66     15.91 o 
   1  15   1       20.75       40.12     13.77 o 
   2  15   1      188.17      192.24     21.11 o 
   3  15   1        0.81        5.91     13.10 o 
 -14   0   2       11.12        9.39      6.77 o 
 -12   0   2        0.71       -5.29      5.29 o 
 -10   0   2      113.39      115.44      9.43 o 
  -8   0   2       24.90       22.90      3.54 o 
  -6   0   2      289.10      297.11      5.93 o 
  -4   0   2    11550.27    11585.30    140.67 o 
  -2   0   2     3718.65     3850.72     41.86 o 
   0   0   2    22814.75    20819.97    358.86 o 
   2   0   2    30210.27    28086.04    358.20 o 
   4   0   2     1253.52     1277.09     18.17 o 
   6   0   2     4232.06     4356.05     47.57 o 
   8   0   2     1888.19     1891.69     52.81 o 
  10   0   2      300.63      266.64     12.12 o 
  12   0   2      366.58      346.32     17.96 o 
  14   0   2       30.48       18.91      8.39 o 
 -14   1   2       17.02        1.76      6.22 o 
 -13   1   2       10.56       -4.04      4.04 o 
 -12   1   2      232.29      242.82     12.39 o 
 -11   1   2       10.65        8.07      6.46 o 
 -10   1   2        3.03        1.80      3.04 o 
  -9   1   2        0.57        2.59      2.46 o 
  -8   1   2      407.00      447.13      8.00 o 
  -7   1   2      547.37      561.50      7.82 o 
  -6   1   2      800.22      799.16      8.15 o 
  -5   1   2     8032.60     8207.88     57.95 o 
  -4   1   2    10287.44     9934.06     80.12 o 
  -3   1   2    26541.24    25400.07    179.20 o 
  -2   1   2     1252.77     1137.85      9.38 o 
  -1   1   2     2588.34     2780.59     22.69 o 
   0   1   2      151.48      170.40      2.34 o 
   1   1   2     1559.79     1768.54     15.02 o 
   2   1   2     6533.22     6301.08     51.08 o 
   3   1   2      129.89      104.23      2.10 o 
   4   1   2       17.28       12.63      1.12 o 
   5   1   2     1090.99     1108.33     10.47 o 
   6   1   2      382.08      367.23      5.47 o 
   7   1   2      289.63      278.61      5.30 o 
   8   1   2       36.05       32.43      3.33 o 
   9   1   2     1102.96     1136.29     20.28 o 
  10   1   2      406.52      443.14     10.83 o 
  11   1   2      221.61      192.16     11.93 o 
  12   1   2      198.96      181.92      9.76 o 
  13   1   2        4.87        3.74      5.06 o 
  14   1   2       84.23       79.91      7.91 o 
 -14   2   2        0.01       -6.72      6.72 o 
 -13   2   2      237.08      234.41     16.44 o 
 -12   2   2       19.29        8.45      3.49 o 
 -11   2   2      840.24      816.09     16.92 o 
 -10   2   2        0.11       -0.55      2.95 o 
  -9   2   2      989.23      998.31     13.67 o 
  -8   2   2        3.31        6.47      1.98 o 
  -7   2   2     1780.36     1805.34     22.53 o 
  -6   2   2      396.03      441.43      4.72 o 
  -5   2   2     6190.42     6389.14     43.78 o 
  -4   2   2     4297.22     4255.77     30.25 o 
  -3   2   2     2663.44     2519.92     19.49 o 
  -2   2   2        1.51        0.41      1.04 o 
  -1   2   2       45.35       26.08      1.46 o 
   0   2   2      749.75      689.06      6.02 o 
   1   2   2    13671.45    13235.50     99.02 o 
   2   2   2     1851.75     1730.85     13.76 o 
   3   2   2      333.90      332.07      4.43 o 
   4   2   2        5.28        3.76      1.03 o 
   5   2   2     1917.19     1991.65     20.71 o 
   6   2   2      325.90      337.93      5.03 o 
   7   2   2      580.93      591.00      8.15 o 
   8   2   2        1.79       -1.73      1.73 o 
   9   2   2      239.05      253.98      7.75 o 
  10   2   2      146.98      172.69     14.39 o 
  11   2   2      682.82      657.94     17.08 o 
  12   2   2       25.83       27.37      5.61 o 
  13   2   2      468.71      514.88     15.74 o 
  14   2   2        7.07        7.93      5.49 o 
 -13   3   2       11.43       12.10      8.53 o 
 -12   3   2      354.21      325.93     19.15 o 
 -11   3   2       45.67       48.45      9.43 o 
 -10   3   2      824.84      809.28     17.73 o 
  -9   3   2       68.12       70.41      5.41 o 
  -8   3   2     1774.47     1784.21     24.63 o 
  -7   3   2      557.07      597.75      9.91 o 
  -6   3   2     7234.45     7342.21     61.05 o 
  -5   3   2       17.16       16.11      1.94 o 
  -4   3   2     2960.56     2980.10     23.02 o 
  -3   3   2     1386.43     1407.86     14.99 o 
  -2   3   2      811.99      805.43      9.15 o 
  -1   3   2     3214.92     3243.84     32.95 o 
   0   3   2     2120.52     1989.49     16.37 o 
   1   3   2       57.32       66.77      1.57 o 
   2   3   2      707.45      692.40      7.71 o 
   3   3   2      229.14      240.13      3.38 o 
   4   3   2       38.83       46.71      1.83 o 
   5   3   2      989.65     1043.51     11.52 o 
   6   3   2       23.21       24.82      1.97 o 
   7   3   2      525.06      501.52      7.42 o 
   8   3   2      776.27      773.09     11.43 o 
   9   3   2      276.06      284.98      9.57 o 
  10   3   2      193.05      209.10     16.91 o 
  11   3   2       13.51        7.69      4.29 o 
  12   3   2      682.87      684.77     17.33 o 
  13   3   2       20.51       19.86      5.09 o 
 -13   4   2       82.27       63.27     12.01 o 
 -12   4   2        0.14        8.00      7.91 o 
 -11   4   2        6.35        4.81      7.19 o 
 -10   4   2        7.14       -2.24      5.00 o 
  -9   4   2      101.78      102.83      7.75 o 
  -8   4   2      691.67      692.58     12.59 o 
  -7   4   2     1042.37     1059.56     14.60 o 
  -6   4   2     2094.23     2063.01     19.96 o 
  -5   4   2      143.94      141.23      3.32 o 
  -4   4   2     1162.29     1182.72     13.30 o 
  -3   4   2     1961.34     2019.36     22.02 o 
  -2   4   2     3789.01     3949.72     39.58 o 
  -1   4   2     3201.15     3172.51     36.91 o 
   0   4   2     5327.59     5536.87     49.70 o 
   1   4   2      153.16      143.44      2.01 o 
   2   4   2     3193.74     3167.69     24.77 o 
   3   4   2      224.90      250.08      3.22 o 
   4   4   2     1103.67     1127.55      8.66 o 
   5   4   2       39.34       46.32      1.90 o 
   6   4   2     1819.85     1844.82     17.70 o 
   7   4   2      179.08      194.73      4.95 o 
   8   4   2      695.06      685.18     10.49 o 
   9   4   2      257.71      279.61      7.29 o 
  10   4   2      105.39      114.36      5.64 o 
  11   4   2      120.18      120.31      6.60 o 
  12   4   2      141.31      173.57     16.10 o 
  13   4   2      179.32      200.06     17.68 o 
 -13   5   2        0.05       -0.86      9.34 o 
 -12   5   2        2.34       -4.67      7.43 o 
 -11   5   2       66.12       71.76     11.12 o 
 -10   5   2      171.87      170.99     10.44 o 
  -9   5   2        1.40        1.15      3.49 o 
  -8   5   2        0.49       -2.28      2.28 o 
  -7   5   2      146.58      157.68      5.82 o 
  -6   5   2      343.77      312.21      5.66 o 
  -5   5   2     1451.05     1476.82     18.11 o 
  -4   5   2      301.18      308.46      6.69 o 
  -3   5   2     3266.50     3385.08     31.71 o 
  -2   5   2        5.12        4.83      1.42 o 
  -1   5   2    11399.79    11543.45    102.70 o 
   0   5   2     1986.61     2074.68     16.25 o 
   1   5   2     9774.44     9910.96     69.30 o 
   2   5   2      611.45      588.84      5.42 o 
   3   5   2     3276.74     3254.85     24.60 o 
   4   5   2      434.55      456.55      5.63 o 
   5   5   2     1569.28     1624.35     17.74 o 
   6   5   2       47.69       47.90      3.30 o 
   7   5   2     1560.61     1586.78     20.08 o 
   8   5   2      265.49      263.70      7.92 o 
   9   5   2      773.97      761.65     17.16 o 
  10   5   2      185.15      208.68     11.30 o 
  11   5   2      149.47      170.06     11.06 o 
  12   5   2       10.93       27.01     10.29 o 
  13   5   2       51.71       35.26     11.53 o 
 -13   6   2      131.46      123.11     16.10 o 
 -12   6   2        5.96       11.20      9.15 o 
 -11   6   2      400.11      406.64     19.77 o 
 -10   6   2       22.38       22.85      5.12 o 
  -9   6   2      298.14      336.87     11.12 o 
  -8   6   2       65.88       71.54      5.83 o 
  -7   6   2      167.51      173.58      5.94 o 
  -6   6   2      732.83      734.51     15.47 o 
  -5   6   2     1254.50     1271.82     18.16 o 
  -4   6   2      892.27      876.70     10.97 o 
  -3   6   2      655.68      639.16      7.55 o 
  -2   6   2     2204.44     2240.74     21.71 o 
  -1   6   2       30.71       31.53      1.99 o 
   0   6   2     3427.77     3483.79     26.22 o 
   1   6   2        0.67       -0.24      0.89 o 
   2   6   2       16.23        9.17      1.08 o 
   3   6   2     1032.28     1117.21     11.25 o 
   4   6   2     2849.03     2889.48     28.24 o 
   5   6   2     1543.12     1531.37     21.00 o 
   6   6   2      639.07      606.76     11.68 o 
   7   6   2        2.54       -0.31      2.73 o 
   8   6   2      131.96      131.95      7.52 o 
   9   6   2      186.24      162.68     13.65 o 
  10   6   2       56.97       32.63      6.85 o 
  11   6   2      110.17      102.00     13.20 o 
  12   6   2      135.38      142.60     15.77 o 
  13   6   2       11.45       -1.91      9.96 o 
 -12   7   2      163.10      144.23     12.41 o 
 -11   7   2        8.23        8.65      5.57 o 
 -10   7   2      490.18      477.93     14.33 o 
  -9   7   2       63.93       64.25      7.91 o 
  -8   7   2      889.56      883.32     22.67 o 
  -7   7   2       38.51       29.29      4.84 o 
  -6   7   2      226.67      245.67      8.97 o 
  -5   7   2      136.94      139.33      6.82 o 
  -4   7   2     3047.68     3028.57     31.45 o 
  -3   7   2      158.02      165.66      5.49 o 
  -2   7   2      357.97      392.87      7.01 o 
  -1   7   2      631.78      589.25     11.84 o 
   0   7   2      190.38      175.73      3.19 o 
   1   7   2      378.12      407.10      7.40 o 
   2   7   2       44.41       52.14      1.89 o 
   3   7   2       32.98       34.19      2.26 o 
   4   7   2      179.07      169.95      5.31 o 
   5   7   2       16.08       14.58      2.90 o 
   6   7   2      939.48      926.71     15.55 o 
   7   7   2      417.03      392.81     18.52 o 
   8   7   2      123.34      143.64      7.94 o 
   9   7   2        0.45       -6.03      6.03 o 
  10   7   2      335.16      338.89     14.87 o 
  11   7   2       17.50       33.44      7.81 o 
  12   7   2      114.87      140.83     15.87 o 
 -12   8   2        0.03       -4.29     10.36 o 
 -11   8   2      182.08      186.36     12.96 o 
 -10   8   2       40.23       37.51      7.87 o 
  -9   8   2      481.88      479.91     17.13 o 
  -8   8   2       94.57       88.71      8.49 o 
  -7   8   2     1065.74     1078.31     37.45 o 
  -6   8   2      607.50      576.76     14.22 o 
  -5   8   2      515.15      511.93     13.42 o 
  -4   8   2        8.90       11.72      3.21 o 
  -3   8   2      413.24      417.90     11.58 o 
  -2   8   2      914.01      893.76     12.62 o 
  -1   8   2        2.84        1.81      1.74 o 
   0   8   2     1506.80     1456.36     12.89 o 
   1   8   2        6.70        4.49      2.25 o 
   2   8   2      902.40      961.12     13.42 o 
   3   8   2        4.01        2.07      1.78 o 
   4   8   2     1455.65     1420.60     17.91 o 
   5   8   2       97.36      102.58      5.06 o 
   6   8   2      281.31      286.89      9.63 o 
   7   8   2        1.08       -2.03      3.62 o 
   8   8   2      197.87      217.02     11.22 o 
   9   8   2      188.47      169.97     10.98 o 
  10   8   2       21.40        6.90     10.72 o 
  11   8   2      217.13      237.42     13.96 o 
  12   8   2       34.26       49.45     12.63 o 
 -11   9   2        1.66        3.84      7.15 o 
 -10   9   2       18.24       15.64      7.24 o 
  -9   9   2        1.49        4.12      6.12 o 
  -8   9   2        0.26       -0.96      5.25 o 
  -7   9   2      232.19      232.52     16.22 o 
  -6   9   2       47.79       46.72      5.77 o 
  -5   9   2      396.34      394.55     12.53 o 
  -4   9   2        1.41        3.57      5.01 o 
  -3   9   2     1036.31     1010.53     14.01 o 
  -2   9   2      493.92      473.00      8.60 o 
  -1   9   2     1649.55     1670.95     19.39 o 
   0   9   2      504.07      488.82      9.00 o 
   1   9   2     1757.02     1725.04     21.13 o 
   2   9   2       34.57       31.77      3.38 o 
   3   9   2      784.40      840.16     11.64 o 
   4   9   2      185.42      189.95      6.10 o 
   5   9   2      407.36      400.74     14.79 o 
   6   9   2        0.05       -1.57      4.24 o 
   7   9   2     1345.64     1338.16     28.80 o 
   8   9   2      163.62      165.11     10.44 o 
   9   9   2      273.16      254.46     15.32 o 
  10   9   2        3.70        8.71      6.94 o 
  11   9   2       47.88       51.82     14.44 o 
 -10  10   2        0.73       -0.20      6.74 o 
  -9  10   2      128.50      122.84     10.67 o 
  -8  10   2       73.99       73.91     15.06 o 
  -7  10   2      148.70      168.60     15.70 o 
  -6  10   2      202.94      212.06     12.20 o 
  -5  10   2      120.98      108.22      7.84 o 
  -4  10   2       48.73       58.52     16.18 o 
  -3  10   2        0.54       -1.69      2.93 o 
  -2  10   2     1668.51     1633.80     19.72 o 
  -1  10   2       44.99       41.64      4.53 o 
   0  10   2     1510.38     1564.96     20.03 o 
   1  10   2      132.45      128.94      5.35 o 
   2  10   2     1329.32     1342.91     30.07 o 
   3  10   2        1.52       -4.56     10.27 o 
   4  10   2     1004.16     1009.18     30.87 o 
   5  10   2       42.06       38.05      5.16 o 
   6  10   2      613.00      604.59     23.75 o 
   7  10   2       12.86        8.93      5.31 o 
   8  10   2      267.52      251.38     12.52 o 
   9  10   2        4.60        1.56      5.89 o 
  10  10   2       91.61       83.05      9.95 o 
  -9  11   2       12.33       21.32      7.74 o 
  -8  11   2      236.04      212.52     29.97 o 
  -7  11   2       87.04      100.83      8.96 o 
  -6  11   2      437.48      459.45     15.87 o 
  -5  11   2       41.55       39.31      5.98 o 
  -4  11   2      292.36      286.80     11.46 o 
  -3  11   2      225.43      231.18     11.91 o 
  -2  11   2      142.04      133.20      4.76 o 
  -1  11   2       43.83       47.17      5.62 o 
   0  11   2       89.25       85.98      6.55 o 
   1  11   2      263.27      294.26     14.36 o 
   2  11   2      112.79      109.70      9.50 o 
   3  11   2     1185.68     1151.21     40.31 o 
   4  11   2        8.27        3.76      9.53 o 
   5  11   2      272.96      307.70     10.35 o 
   6  11   2        2.82        0.75      4.27 o 
   7  11   2       19.98       12.66      9.05 o 
   8  11   2       22.84       18.29     13.63 o 
   9  11   2       33.76       41.90     13.70 o 
  -8  12   2       22.47       27.86      7.59 o 
  -7  12   2      160.23      153.26     13.03 o 
  -6  12   2       17.47       10.92      5.72 o 
  -5  12   2      158.80      162.49      9.56 o 
  -4  12   2       34.54       33.98      6.65 o 
  -3  12   2      138.99      142.94      6.49 o 
  -2  12   2        0.27       -2.55      5.74 o 
  -1  12   2      152.44      155.67      8.65 o 
   0  12   2      166.17      167.67      8.94 o 
   1  12   2        4.99       -2.33      8.05 o 
   2  12   2        9.41        0.95      9.20 o 
   3  12   2        9.09        8.91      9.24 o 
   4  12   2        2.64       -3.19      9.48 o 
   5  12   2       71.79       53.84     12.86 o 
   6  12   2       39.03       49.16      5.61 o 
   7  12   2      107.60       89.85     13.60 o 
   8  12   2        3.49        5.16      5.59 o 
  -7  13   2       13.29        7.23      6.34 o 
  -6  13   2        9.76        8.00      5.64 o 
  -5  13   2      112.35       91.51      7.98 o 
  -4  13   2       79.98       52.84     14.10 o 
  -3  13   2      292.92      302.30     23.01 o 
  -2  13   2       20.85       28.06     11.58 o 
  -1  13   2      258.43      278.29     14.33 o 
   0  13   2        6.19        3.14      6.61 o 
   1  13   2      428.90      425.17     25.11 o 
   2  13   2       47.59       42.88     12.63 o 
   3  13   2      130.05      162.04     18.01 o 
   4  13   2       18.77       19.39     12.15 o 
   5  13   2      183.67      222.40     21.77 o 
   6  13   2        9.79       11.53     12.67 o 
   7  13   2      133.09       84.19     17.87 o 
  -5  14   2        0.50       -0.52     12.67 o 
  -4  14   2      234.68      233.31     21.92 o 
  -3  14   2        2.98       14.77     12.39 o 
  -2  14   2      272.21      247.41     21.53 o 
  -1  14   2        4.18       -7.27      7.27 o 
   0  14   2      231.50      232.21     20.15 o 
   1  14   2        2.08        1.24     10.77 o 
   2  14   2      206.70      222.78     20.87 o 
   3  14   2       14.03       14.91     12.91 o 
   4  14   2      209.51      185.62     20.44 o 
   5  14   2        1.91       15.87     13.77 o 
  -3  15   2      101.13       89.28     17.34 o 
  -2  15   2        2.34        9.43     12.43 o 
  -1  15   2       88.69       78.23     15.63 o 
   0  15   2       36.38       41.74     13.39 o 
   1  15   2      126.70      116.73     17.49 o 
   2  15   2       16.40       20.25     13.58 o 
 -13   0   3        1.54        2.33      6.19 o 
 -11   0   3        2.64       -2.00      4.95 o 
  -9   0   3       68.54       70.01      8.81 o 
  -7   0   3       48.98       71.46      4.61 o 
  -5   0   3    19342.64    19414.50    200.06 o 
  -3   0   3       98.21       94.92      3.27 o 
  -1   0   3      653.15      544.87      7.23 o 
   1   0   3    32588.92    31283.65    274.02 o 
   3   0   3     2279.43     2479.97     27.40 o 
   5   0   3     2020.16     2051.04     22.91 o 
   7   0   3     3352.58     3220.67     54.23 o 
   9   0   3     1217.34     1210.60     27.19 o 
  11   0   3        2.38        0.67      6.05 o 
  13   0   3      100.40       84.19     11.29 o 
 -14   1   3        1.30       -5.05      6.72 o 
 -13   1   3       77.49       71.55      5.76 o 
 -12   1   3       31.03       23.90      5.03 o 
 -11   1   3      637.01      615.52     23.87 o 
 -10   1   3       21.42       18.70      3.86 o 
  -9   1   3       85.73      106.00      5.51 o 
  -8   1   3       19.20       18.06      2.34 o 
  -7   1   3     2143.82     1983.19     19.72 o 
  -6   1   3     3150.22     3098.60     22.60 o 
  -5   1   3     4161.87     4328.57     29.89 o 
  -4   1   3     8403.93     8462.69     56.48 o 
  -3   1   3        2.97        7.66      1.02 o 
  -2   1   3     1442.76     1372.41     11.55 o 
  -1   1   3     9409.57     9104.85     66.23 o 
   0   1   3    26297.40    24379.47    176.01 o 
   1   1   3     8087.17     7849.51     60.77 o 
   2   1   3     5727.56     5478.15     38.25 o 
   3   1   3       17.36       17.55      1.10 o 
   4   1   3      170.98      173.78      2.91 o 
   5   1   3      673.48      686.31      7.15 o 
   6   1   3     4563.20     4606.03     36.59 o 
   7   1   3       77.70       70.34      3.41 o 
   8   1   3     1792.52     1751.39     21.32 o 
   9   1   3      340.35      360.85     13.20 o 
  10   1   3      820.75      855.67     19.61 o 
  11   1   3      127.27      102.40      8.15 o 
  12   1   3      171.81      178.47     10.00 o 
  13   1   3       70.97       72.42      7.86 o 
  14   1   3        7.33        8.71      5.75 o 
 -14   2   3       53.61       48.88     10.05 o 
 -13   2   3       13.55       10.24      7.24 o 
 -12   2   3      341.60      342.89     18.06 o 
 -11   2   3       21.73       15.20      7.00 o 
 -10   2   3     1100.12     1107.25     24.64 o 
  -9   2   3      179.57      186.91      5.66 o 
  -8   2   3     1895.25     1969.89     27.29 o 
  -7   2   3       23.10       29.86      2.49 o 
  -6   2   3     6134.52     6061.17     46.81 o 
  -5   2   3     4796.40     5045.00     53.48 o 
  -4   2   3     4352.40     4451.41     33.32 o 
  -3   2   3     1077.41     1075.00      8.87 o 
  -2   2   3     1713.28     1786.65     15.83 o 
  -1   2   3      959.31      884.49      8.62 o 
   0   2   3     3752.59     3634.60     30.12 o 
   1   2   3      451.20      482.31      4.80 o 
   2   2   3     1594.37     1507.10     12.45 o 
   3   2   3        0.92       -0.48      0.87 o 
   4   2   3       10.34       11.75      1.63 o 
   5   2   3      172.01      167.43      4.20 o 
   6   2   3      118.99      137.11      3.51 o 
   7   2   3      466.65      460.56      7.16 o 
   8   2   3      530.70      570.14     11.92 o 
   9   2   3      128.45      124.77      5.98 o 
  10   2   3      357.50      366.85     16.84 o 
  11   2   3       19.08       30.27      5.37 o 
  12   2   3      793.41      790.27     25.68 o 
  13   2   3        0.49        3.77      5.08 o 
 -13   3   3      142.61      140.64     13.86 o 
 -12   3   3        1.65        7.77      7.48 o 
 -11   3   3      494.32      462.00     21.20 o 
 -10   3   3        3.85        7.11      4.57 o 
  -9   3   3      692.29      711.37     21.99 o 
  -8   3   3      126.47      148.74      6.14 o 
  -7   3   3     2342.35     2360.38     26.32 o 
  -6   3   3       52.44       52.09      2.48 o 
  -5   3   3     6067.65     6166.26     45.59 o 
  -4   3   3       14.67        9.42      1.23 o 
  -3   3   3       87.49       85.39      2.63 o 
  -2   3   3     3341.25     3450.79     34.75 o 
  -1   3   3        3.24        5.94      1.30 o 
   0   3   3     5515.84     5479.28     43.06 o 
   1   3   3      705.62      761.40      7.24 o 
   2   3   3     2256.68     2307.22     21.64 o 
   3   3   3      137.23      170.47      2.99 o 
   4   3   3      485.80      475.62      5.14 o 
   5   3   3       21.12       19.79      1.51 o 
   6   3   3      855.25      838.06     10.00 o 
   7   3   3        4.11        4.74      1.75 o 
   8   3   3      256.98      253.38      7.65 o 
   9   3   3      489.29      468.85     14.29 o 
  10   3   3       20.86       20.80      4.65 o 
  11   3   3      611.62      647.95     21.77 o 
  12   3   3       57.97       68.86      6.76 o 
  13   3   3      272.46      241.06     11.02 o 
 -13   4   3        2.86        8.43      8.29 o 
 -12   4   3      106.63      110.72     12.82 o 
 -11   4   3       40.06       30.21      8.53 o 
 -10   4   3      202.02      205.17     13.65 o 
  -9   4   3       59.96       68.63      6.14 o 
  -8   4   3     1053.31     1027.23     14.92 o 
  -7   4   3      299.34      306.54      7.01 o 
  -6   4   3     1141.60     1184.07     12.99 o 
  -5   4   3     3494.90     3593.44     30.93 o 
  -4   4   3      152.47      119.55      3.72 o 
  -3   4   3     4067.45     4172.82     49.05 o 
  -2   4   3     2366.18     2444.44     37.90 o 
  -1   4   3     9459.16     9522.39     81.83 o 
   0   4   3     1620.52     1654.96     14.26 o 
   1   4   3      409.93      443.37      6.57 o 
   2   4   3     1056.04     1106.53     10.16 o 
   3   4   3     2107.34     2124.66     17.91 o 
   4   4   3      218.80      221.10      3.64 o 
   5   4   3      270.87      230.09      4.05 o 
   6   4   3      509.06      524.00      7.47 o 
   7   4   3     4515.34     4552.38     41.55 o 
   8   4   3      757.67      725.17     11.23 o 
   9   4   3      962.04      960.76     15.05 o 
  10   4   3       17.90       15.16      4.22 o 
  11   4   3      453.60      482.27     15.15 o 
  12   4   3      133.48      130.30     21.11 o 
  13   4   3       57.15       40.54     11.39 o 
 -13   5   3       19.14       18.68      9.96 o 
 -12   5   3        0.39        3.14      8.24 o 
 -11   5   3       38.22       33.87      7.35 o 
 -10   5   3        1.18        0.52      5.12 o 
  -9   5   3      255.73      228.13     10.91 o 
  -8   5   3      237.88      227.42     10.29 o 
  -7   5   3       26.60       26.70      3.24 o 
  -6   5   3      785.04      814.48     11.06 o 
  -5   5   3      263.20      258.65      8.59 o 
  -4   5   3      347.25      313.29      5.67 o 
  -3   5   3      471.36      476.46      7.37 o 
  -2   5   3     2963.47     3095.34     24.89 o 
  -1   5   3        3.04        5.00      1.32 o 
   0   5   3     4175.98     4280.45     31.53 o 
   1   5   3     2982.67     3268.35     26.49 o 
   2   5   3     6379.22     6404.21     45.03 o 
   3   5   3      374.27      422.84      4.99 o 
   4   5   3     3187.77     3312.55     24.21 o 
   5   5   3       48.80       46.38      2.30 o 
   6   5   3     2096.39     2117.62     23.40 o 
   7   5   3        6.71        4.32      2.12 o 
   8   5   3      337.54      343.39      7.74 o 
   9   5   3       21.22       29.62      3.29 o 
  10   5   3      272.52      275.65      7.66 o 
  11   5   3        6.96        3.82      5.34 o 
  12   5   3      129.70       92.10     13.10 o 
  13   5   3        0.91       -7.10      8.91 o 
 -12   6   3      110.90      120.78     14.44 o 
 -11   6   3        2.26        2.94      6.05 o 
 -10   6   3      374.59      377.53     15.54 o 
  -9   6   3       14.66       21.78      4.75 o 
  -8   6   3      157.48      172.02      7.78 o 
  -7   6   3       65.64       71.61      5.15 o 
  -6   6   3      946.34      954.65     15.56 o 
  -5   6   3      442.89      422.47     10.91 o 
  -4   6   3     1760.87     1879.94     23.73 o 
  -3   6   3     1846.59     2009.13     18.73 o 
  -2   6   3      510.96      508.18      6.51 o 
  -1   6   3      386.52      396.57      5.97 o 
   0   6   3      302.14      314.38      4.40 o 
   1   6   3     1670.72     1641.27     14.62 o 
   2   6   3      977.50      989.35      8.72 o 
   3   6   3      488.17      535.16      5.95 o 
   4   6   3        0.25       -0.45      0.88 o 
   5   6   3      772.82      724.19     11.31 o 
   6   6   3      106.05      105.57      5.17 o 
   7   6   3      281.05      284.16      8.41 o 
   8   6   3        1.17        0.56      3.77 o 
   9   6   3      484.67      490.02     16.20 o 
  10   6   3      153.77      158.30     23.46 o 
  11   6   3      140.05      135.97     14.48 o 
  12   6   3       68.24       79.09     13.24 o 
 -12   7   3        0.21       -6.82      6.82 o 
 -11   7   3      325.06      350.46     31.66 o 
 -10   7   3        6.58       17.08      5.34 o 
  -9   7   3      680.38      695.95     16.66 o 
  -8   7   3       46.48       40.35     10.18 o 
  -7   7   3      908.86      896.68     37.21 o 
  -6   7   3        2.78       -0.61      2.97 o 
  -5   7   3     1722.88     1755.64     27.91 o 
  -4   7   3        3.30        3.98      2.41 o 
  -3   7   3     3326.50     3348.71     34.44 o 
  -2   7   3        3.91        2.41      1.80 o 
  -1   7   3       62.45       45.11      3.22 o 
   0   7   3      134.75      147.34      3.39 o 
   1   7   3       74.77       99.42      2.94 o 
   2   7   3      269.17      269.89      5.36 o 
   3   7   3      123.80      123.10      3.98 o 
   4   7   3       41.42       44.56      3.05 o 
   5   7   3      152.71      149.64      5.20 o 
   6   7   3       45.03       49.72      4.25 o 
   7   7   3       33.60       26.46      4.62 o 
   8   7   3       39.64       29.96      5.03 o 
   9   7   3       48.31       64.67     16.89 o 
  10   7   3      127.58      119.65     21.27 o 
  11   7   3      308.63      269.33     18.87 o 
  12   7   3        4.01       13.15      9.81 o 
 -11   8   3        0.24       -6.11      6.11 o 
 -10   8   3      324.34      346.84     15.78 o 
  -9   8   3       31.99       37.74     11.91 o 
  -8   8   3      265.29      235.03     12.25 o 
  -7   8   3      377.73      361.35     19.06 o 
  -6   8   3      501.90      518.46     13.85 o 
  -5   8   3       92.22       85.21      5.93 o 
  -4   8   3      125.30      138.23      6.63 o 
  -3   8   3      331.02      329.21      7.13 o 
  -2   8   3     1318.24     1298.55     16.33 o 
  -1   8   3     2626.43     2634.45     28.09 o 
   0   8   3       45.28       46.73      2.30 o 
   1   8   3      379.11      382.83      5.29 o 
   2   8   3        2.70       -1.09      2.12 o 
   3   8   3      558.59      590.99      9.13 o 
   4   8   3       69.95       66.68      3.70 o 
   5   8   3     1494.34     1489.49     19.68 o 
   6   8   3      169.68      166.28     14.32 o 
   7   8   3      475.49      491.15     26.89 o 
   8   8   3       15.02        8.98      5.32 o 
   9   8   3       82.28       78.06      8.34 o 
  10   8   3       94.56      115.22     18.10 o 
  11   8   3       21.16       15.92      7.45 o 
 -11   9   3        1.33       -1.68      7.00 o 
 -10   9   3       52.15       58.81      8.93 o 
  -9   9   3       16.74       12.75      6.56 o 
  -8   9   3       15.21       19.46      6.31 o 
  -7   9   3      116.32      102.74      8.79 o 
  -6   9   3      261.57      261.71     10.29 o 
  -5   9   3      124.39      124.17      7.16 o 
  -4   9   3      768.98      760.23     16.01 o 
  -3   9   3       64.55       64.66      4.47 o 
  -2   9   3     4623.19     4543.34     45.72 o 
  -1   9   3     1194.76     1132.35     14.92 o 
   0   9   3     1261.59     1282.54     14.49 o 
   1   9   3        0.48       -2.44      2.44 o 
   2   9   3     1226.99     1227.00     16.64 o 
   3   9   3       13.07        7.21      3.46 o 
   4   9   3      977.97      918.24     13.31 o 
   5   9   3      145.75      150.63      7.78 o 
   6   9   3      428.10      402.80     22.08 o 
   7   9   3        2.39        1.11      4.85 o 
   8   9   3      912.96      986.58     24.63 o 
   9   9   3       84.27       75.82      8.83 o 
  10   9   3      201.90      205.59     12.84 o 
  11   9   3        2.68       -3.96      6.48 o 
 -10  10   3       94.95       98.52     10.88 o 
  -9  10   3       34.79       41.74      8.19 o 
  -8  10   3      132.86      114.74      9.87 o 
  -7  10   3       47.44       43.80      6.88 o 
  -6  10   3       85.85       69.00     10.31 o 
  -5  10   3      218.99      214.23     28.40 o 
  -4  10   3       65.82       57.48      6.25 o 
  -3  10   3       90.01       84.15      4.76 o 
  -2  10   3      780.86      755.89     12.16 o 
  -1  10   3     1666.70     1711.29     20.55 o 
   0  10   3        7.03        5.29      3.31 o 
   1  10   3      369.55      393.99      9.71 o 
   2  10   3      165.83      148.57     10.16 o 
   3  10   3     2731.75     2723.74     50.84 o 
   4  10   3        1.90        6.39      5.05 o 
   5  10   3      767.79      782.96     17.92 o 
   6  10   3       24.48       25.38      9.39 o 
   7  10   3      312.55      299.49     12.75 o 
   8  10   3       11.67       12.86      6.02 o 
   9  10   3      115.04      100.54     20.08 o 
  10  10   3       52.87       49.76      8.49 o 
  -9  11   3      343.90      368.07     16.83 o 
  -8  11   3        9.59        8.22      6.40 o 
  -7  11   3      118.52      122.39     17.99 o 
  -6  11   3        8.17        8.48      5.58 o 
  -5  11   3      473.51      490.13     15.62 o 
  -4  11   3        1.23        1.69      4.10 o 
  -3  11   3      567.91      529.32     14.71 o 
  -2  11   3      824.16      804.41     13.53 o 
  -1  11   3        1.09        0.02      4.26 o 
   0  11   3      303.39      305.16     10.86 o 
   1  11   3       16.26       14.65      4.68 o 
   2  11   3       73.71       81.93      8.94 o 
   3  11   3       43.69       55.75      8.33 o 
   4  11   3      657.47      627.32     29.92 o 
   5  11   3       10.32        7.68      3.05 o 
   6  11   3        6.67        9.76      4.34 o 
   7  11   3       20.41       16.16      5.35 o 
   8  11   3       30.43       23.03      6.34 o 
   9  11   3       14.38        8.26      6.46 o 
  -8  12   3      156.38      160.56     11.54 o 
  -7  12   3       10.55        9.92      6.42 o 
  -6  12   3      133.57      136.03      9.93 o 
  -5  12   3       88.91      117.02      8.67 o 
  -4  12   3      341.37      353.79     28.63 o 
  -3  12   3        0.95       -2.48      3.53 o 
  -2  12   3      155.75      161.68      8.83 o 
  -1  12   3       31.34       25.27      5.58 o 
   0  12   3       56.27       57.21      6.60 o 
   1  12   3       31.43       33.33      8.81 o 
   2  12   3       68.17       63.20     10.74 o 
   3  12   3       39.73       23.25     10.20 o 
   4  12   3       29.83       22.20     11.48 o 
   5  12   3       47.85       37.64     12.72 o 
   6  12   3       14.08       18.44     12.05 o 
   7  12   3       27.25       22.21      7.12 o 
   8  12   3       56.43       58.04      7.39 o 
  -7  13   3       92.17       91.73      9.35 o 
  -6  13   3        7.77       15.25      6.01 o 
  -5  13   3       30.11       33.11      6.20 o 
  -4  13   3      124.99      113.10     12.24 o 
  -3  13   3       37.68       29.78     11.82 o 
  -2  13   3      124.81      133.26     16.34 o 
  -1  13   3       23.97       16.53      6.09 o 
   0  13   3      290.22      291.89     16.09 o 
   1  13   3        0.15       -0.49      9.00 o 
   2  13   3      238.94      235.31     20.30 o 
   3  13   3        0.01       -1.76     10.62 o 
   4  13   3      139.98      156.65     18.82 o 
   5  13   3        3.98       11.82     11.86 o 
   6  13   3      182.85      171.42     20.72 o 
   7  13   3        5.77        1.86     13.24 o 
  -5  14   3      193.58      198.62      9.30 o 
  -4  14   3        0.13      -10.86     11.58 o 
  -3  14   3      239.80      242.84     21.87 o 
  -2  14   3        0.06        8.58     11.39 o 
  -1  14   3      176.03      176.75     12.84 o 
   0  14   3        0.37       -9.67      9.67 o 
   1  14   3      334.81      334.41     24.25 o 
   2  14   3        0.71       -9.15     10.72 o 
   3  14   3      139.23      133.12     17.77 o 
   4  14   3        0.17       12.58     13.01 o 
   5  14   3      332.79      364.66     28.40 o 
  -2  15   3       48.04       46.60     15.39 o 
   0  15   3       98.94      100.81     16.29 o 
   1  15   3        6.71       22.68     12.82 o 
   2  15   3      205.24      236.74     22.73 o 
 -14   0   4       30.96       12.48      6.00 o 
 -12   0   4      199.48      235.65     12.86 o 
 -10   0   4        0.30        1.72      4.57 o 
  -8   0   4      753.95      691.62     13.40 o 
  -6   0   4     3151.57     3190.68     36.80 o 
  -4   0   4        8.22       10.10      2.42 o 
  -2   0   4      506.92      529.68      7.64 o 
   0   0   4     7232.30     6940.45     74.60 o 
   2   0   4     5350.09     5354.79     47.64 o 
   4   0   4      889.93      894.17     13.55 o 
   6   0   4    21546.75    21764.56    202.76 o 
   8   0   4     2728.89     2794.79     49.79 o 
  10   0   4      581.34      573.93     18.34 o 
  12   0   4       51.57       63.65     10.53 o 
 -13   1   4        0.50        6.48      6.77 o 
 -12   1   4      240.47      262.19      8.82 o 
 -11   1   4       34.38       42.00      4.57 o 
 -10   1   4      356.36      360.85     10.12 o 
  -9   1   4       27.52       21.84      2.71 o 
  -8   1   4       43.35       62.57      3.00 o 
  -7   1   4      440.48      458.70      9.17 o 
  -6   1   4     1080.23     1014.18     10.18 o 
  -5   1   4      208.54      212.76      3.53 o 
  -4   1   4     3589.82     3805.89     25.19 o 
  -3   1   4      489.48      450.91      4.41 o 
  -2   1   4      411.17      432.82      4.34 o 
  -1   1   4      638.24      674.75      6.06 o 
   0   1   4     1531.03     1623.07     12.23 o 
   1   1   4    40399.71    37483.06    236.83 o 
   2   1   4      376.69      302.15      3.58 o 
   3   1   4      232.31      238.46      3.39 o 
   4   1   4       38.34       43.08      1.73 o 
   5   1   4     2851.65     2906.15     32.95 o 
   6   1   4      228.16      246.05      4.62 o 
   7   1   4     3586.26     3596.85     37.43 o 
   8   1   4      219.05      195.23      6.05 o 
   9   1   4      203.36      195.75      7.40 o 
  10   1   4      254.75      264.31     16.97 o 
  11   1   4      377.06      358.68     14.82 o 
  12   1   4      153.12      139.76     11.58 o 
  13   1   4       75.14       66.29      7.62 o 
 -13   2   4      113.35      110.34     11.67 o 
 -12   2   4       28.01       16.87      7.67 o 
 -11   2   4      976.51      980.36     31.11 o 
 -10   2   4       61.61       61.77      8.31 o 
  -9   2   4     1826.21     1810.77     33.22 o 
  -8   2   4     1782.25     1654.99     23.09 o 
  -7   2   4     5941.20     5873.83     57.74 o 
  -6   2   4        0.85        3.32      1.57 o 
  -5   2   4      970.12      945.34      9.48 o 
  -4   2   4     3093.04     3171.16     22.99 o 
  -3   2   4      557.11      543.47      5.88 o 
  -2   2   4     2034.10     1918.16     15.20 o 
  -1   2   4      331.60      347.19      4.04 o 
   0   2   4     1744.78     1728.50     12.37 o 
   1   2   4     2120.21     1989.97     16.28 o 
   2   2   4      512.36      503.32      5.84 o 
   3   2   4     1212.72     1206.36     10.30 o 
   4   2   4       80.32       90.51      2.44 o 
   5   2   4      292.89      306.86      4.20 o 
   6   2   4     1585.84     1663.77     14.43 o 
   7   2   4      463.37      492.38      7.63 o 
   8   2   4       60.04       50.57      3.89 o 
   9   2   4      408.41      394.90      9.51 o 
  10   2   4       59.69       54.50      9.53 o 
  11   2   4      240.56      268.79     21.37 o 
  12   2   4       17.09       16.27      5.68 o 
  13   2   4      162.72      154.68      9.86 o 
 -13   3   4        0.63        1.00      7.86 o 
 -12   3   4      314.82      319.07     18.30 o 
 -11   3   4        6.30        4.19      7.29 o 
 -10   3   4     1841.47     1839.35     30.59 o 
  -9   3   4       51.14       71.32      5.94 o 
  -8   3   4     1730.54     1656.48     28.69 o 
  -7   3   4      478.65      440.42      7.55 o 
  -6   3   4     4515.61     4607.48     36.78 o 
  -5   3   4     2293.42     2422.39     18.63 o 
  -4   3   4     6254.43     6548.61     45.10 o 
  -3   3   4        3.58        3.33      1.27 o 
  -2   3   4     1472.12     1529.29     14.57 o 
  -1   3   4     2999.58     2992.47     28.44 o 
   0   3   4     1447.11     1487.28     12.81 o 
   1   3   4       45.60       48.28      1.44 o 
   2   3   4      244.54      252.67      4.39 o 
   3   3   4       22.37       30.32      1.52 o 
   4   3   4       20.07       31.80      1.54 o 
   5   3   4      383.38      401.92      5.09 o 
   6   3   4       10.58       11.96      1.75 o 
   7   3   4      484.76      457.08      7.81 o 
   8   3   4      186.65      192.29      6.50 o 
   9   3   4      240.09      262.22     11.23 o 
  10   3   4      191.49      184.61      7.83 o 
  11   3   4       94.52      102.84      7.64 o 
  12   3   4      174.21      164.91      9.54 o 
  13   3   4       27.92       19.35      5.97 o 
 -13   4   4       55.58       71.13     11.63 o 
 -12   4   4       14.13       20.82      8.86 o 
 -11   4   4      270.99      263.57     12.83 o 
 -10   4   4      164.06      134.43      9.38 o 
  -9   4   4        1.32       -1.90      3.95 o 
  -8   4   4        1.65       -2.72      2.72 o 
  -7   4   4      495.57      474.23      8.86 o 
  -6   4   4      959.19      952.38     13.81 o 
  -5   4   4     1023.26      993.58     12.16 o 
  -4   4   4     3482.50     3437.55     31.82 o 
  -3   4   4      304.12      336.52      5.49 o 
  -2   4   4     2694.71     2783.83     24.24 o 
  -1   4   4     3699.72     3974.47     33.07 o 
   0   4   4     8536.40     8659.52     66.70 o 
   1   4   4      130.56      126.53      2.82 o 
   2   4   4      352.73      354.10      6.29 o 
   3   4   4     1793.36     1989.88     17.19 o 
   4   4   4     2787.10     2845.18     21.29 o 
   5   4   4       48.10       62.86      2.54 o 
   6   4   4     1357.56     1388.56     14.48 o 
   7   4   4       10.81       16.60      2.88 o 
   8   4   4     1482.68     1475.19     18.46 o 
   9   4   4      602.88      610.69     13.24 o 
  10   4   4      397.58      370.07     10.50 o 
  11   4   4       21.65       21.07      4.37 o 
  12   4   4      139.82      118.16      7.90 o 
  13   4   4        0.61        2.29      4.64 o 
 -13   5   4       27.42       16.34      9.72 o 
 -12   5   4       16.32       19.30      9.00 o 
 -11   5   4        1.46       -4.95      5.47 o 
 -10   5   4       14.51        2.52      5.50 o 
  -9   5   4        7.34       10.20      5.14 o 
  -8   5   4       33.26       35.33      5.60 o 
  -7   5   4       24.59       27.31      3.82 o 
  -6   5   4       35.78       44.32      4.48 o 
  -5   5   4     1205.16     1310.59     15.20 o 
  -4   5   4      580.58      581.17      8.55 o 
  -3   5   4      658.36      638.21      8.25 o 
  -2   5   4       14.19       16.07      1.69 o 
  -1   5   4      141.37      129.39      3.08 o 
   0   5   4      418.42      461.64      5.24 o 
   1   5   4     6350.81     6642.76     51.45 o 
   2   5   4      167.07      173.11      2.78 o 
   3   5   4     1257.60     1167.34     12.07 o 
   4   5   4      353.22      357.31      6.05 o 
   5   5   4     3652.07     3511.97     32.73 o 
   6   5   4       57.89       64.14      3.22 o 
   7   5   4     2592.72     2601.09     28.80 o 
   8   5   4      273.01      265.46      7.42 o 
   9   5   4     1791.93     1842.82     27.34 o 
  10   5   4       36.03       40.20      4.80 o 
  11   5   4       62.72       59.31      5.30 o 
  12   5   4      157.30      166.85     17.01 o 
  13   5   4       60.16       70.85     13.77 o 
 -12   6   4       45.13       46.81      8.77 o 
 -11   6   4      115.55      105.64     29.06 o 
 -10   6   4       13.34       15.74      6.62 o 
  -9   6   4      512.18      509.10     13.80 o 
  -8   6   4       37.16       42.28      4.94 o 
  -7   6   4      228.15      229.66      8.42 o 
  -6   6   4       29.50       27.05      3.75 o 
  -5   6   4     2004.02     1999.33     22.89 o 
  -4   6   4      182.38      197.32      6.25 o 
  -3   6   4     1175.07     1199.40     13.96 o 
  -2   6   4      669.82      658.43      9.16 o 
  -1   6   4      290.55      365.77      6.85 o 
   0   6   4     1210.41     1295.67     12.41 o 
   1   6   4     1222.91     1208.47     11.66 o 
   2   6   4     2521.31     2560.25     22.12 o 
   3   6   4     1270.75     1272.27     13.73 o 
   4   6   4      548.95      542.00      7.80 o 
   5   6   4       59.23       52.55      2.78 o 
   6   6   4      945.01      964.53     12.14 o 
   7   6   4      114.87      122.45      8.99 o 
   8   6   4      163.64      174.51      5.53 o 
   9   6   4       28.38       21.02      5.86 o 
  10   6   4      313.05      294.51     13.59 o 
  11   6   4      439.63      415.36     23.15 o 
  12   6   4       93.99      115.01     14.86 o 
 -12   7   4       84.17       77.39     10.34 o 
 -11   7   4       12.92       13.40      8.74 o 
 -10   7   4      515.82      519.77     15.02 o 
  -9   7   4       18.21       13.62      4.79 o 
  -8   7   4      907.41      926.83     19.05 o 
  -7   7   4       23.48       17.35      5.53 o 
  -6   7   4      166.54      154.39      7.28 o 
  -5   7   4      410.75      399.91      9.28 o 
  -4   7   4     2844.74     2870.27     30.78 o 
  -3   7   4        7.75        2.16      2.11 o 
  -2   7   4      320.95      308.23      6.64 o 
  -1   7   4      651.61      681.13     10.22 o 
   0   7   4      639.85      674.98     10.03 o 
   1   7   4       26.27       19.39      1.86 o 
   2   7   4      289.45      293.73      5.45 o 
   3   7   4      184.88      198.15      4.16 o 
   4   7   4      525.00      551.35      7.75 o 
   5   7   4       45.26       46.52      3.72 o 
   6   7   4      486.50      462.03     12.29 o 
   7   7   4       25.99       22.83      4.49 o 
   8   7   4        6.37        3.70      4.15 o 
   9   7   4       12.45        7.83      5.44 o 
  10   7   4       89.07      105.96      9.59 o 
  11   7   4        0.03        1.72      7.91 o 
  12   7   4      217.69      197.29     18.15 o 
 -11   8   4       40.92       28.50      8.16 o 
 -10   8   4       67.47       77.04      9.57 o 
  -9   8   4      582.03      571.76     28.63 o 
  -8   8   4       10.19        5.90      6.91 o 
  -7   8   4      880.67      927.06     28.94 o 
  -6   8   4     1608.24     1577.50     27.53 o 
  -5   8   4     1864.41     1912.98     30.71 o 
  -4   8   4       88.29       84.61      5.23 o 
  -3   8   4      900.36      903.10     14.20 o 
  -2   8   4      950.65      963.51     13.54 o 
  -1   8   4      250.17      231.58      5.98 o 
   0   8   4      194.00      207.10      5.47 o 
   1   8   4      159.63      150.00      4.15 o 
   2   8   4      382.72      394.55      8.06 o 
   3   8   4       58.72       47.62      2.50 o 
   4   8   4      770.31      717.62     11.24 o 
   5   8   4      189.26      193.73      6.04 o 
   6   8   4      908.29      893.70     19.39 o 
   7   8   4        0.23        3.31      4.50 o 
   8   8   4      235.07      249.49     12.00 o 
   9   8   4        1.07       -1.65      5.17 o 
  10   8   4       21.89       13.12     12.41 o 
  11   8   4      131.92      121.49     14.34 o 
 -11   9   4        0.30       -1.28      7.06 o 
 -10   9   4       13.52       13.81      7.54 o 
  -9   9   4       18.77       13.40      6.87 o 
  -8   9   4       54.36       61.63      8.08 o 
  -7   9   4       59.53       63.37     10.01 o 
  -6   9   4        1.23       -1.90      4.08 o 
  -5   9   4      222.92      225.87      9.31 o 
  -4   9   4      399.42      395.04      8.66 o 
  -3   9   4     1987.81     1941.29     23.24 o 
  -2   9   4       59.52       61.23      4.21 o 
  -1   9   4     2191.27     2177.21     24.85 o 
   0   9   4        0.98       -1.52      2.52 o 
   1   9   4      633.92      649.82      9.21 o 
   2   9   4        0.13       -2.75      2.83 o 
   3   9   4     2040.39     1944.26     29.56 o 
   4   9   4        3.08        2.10      3.11 o 
   5   9   4      212.72      206.10      7.73 o 
   6   9   4        4.27        2.84      4.19 o 
   7   9   4      306.53      278.87     11.95 o 
   8   9   4       18.59       32.07     12.22 o 
   9   9   4      482.50      509.64     18.01 o 
  10   9   4        0.30       -5.99      5.99 o 
  11   9   4       81.03       76.86     11.10 o 
 -10  10   4        1.17        3.05      7.03 o 
  -9  10   4       45.55       42.87     11.10 o 
  -8  10   4        0.08       -5.18      5.18 o 
  -7  10   4       68.13       68.36      7.96 o 
  -6  10   4       20.60       12.12      5.67 o 
  -5  10   4      463.35      457.58     15.09 o 
  -4  10   4      388.99      387.23     13.46 o 
  -3  10   4       20.49       16.74      3.55 o 
  -2  10   4     1169.96     1112.66     15.94 o 
  -1  10   4      100.97       91.86      8.04 o 
   0  10   4      577.81      609.29     10.97 o 
   1  10   4      188.40      176.40     11.10 o 
   2  10   4      830.53      780.18     22.13 o 
   3  10   4      358.90      342.26     14.60 o 
   4  10   4     1194.33     1087.76     27.81 o 
   5  10   4        1.26       -1.41      3.53 o 
   6  10   4      461.29      486.85     14.47 o 
   7  10   4       70.26       59.62      6.94 o 
   8  10   4      415.79      428.19     18.15 o 
   9  10   4       19.68       16.88      6.68 o 
  10  10   4      156.29      159.85     20.77 o 
  -9  11   4        7.59        5.53      7.33 o 
  -8  11   4      165.97      147.98     11.21 o 
  -7  11   4        2.50        0.71      5.42 o 
  -6  11   4      322.31      333.51     22.49 o 
  -5  11   4        0.87       -2.02      4.77 o 
  -4  11   4      126.80      132.60      8.60 o 
  -3  11   4       50.61       53.05      4.63 o 
  -2  11   4      276.31      285.78      8.12 o 
  -1  11   4      262.33      271.49      7.43 o 
   0  11   4      112.00      126.13      7.77 o 
   1  11   4      119.09      114.09      9.72 o 
   2  11   4      340.28      290.17     13.76 o 
   3  11   4      559.42      529.04     18.88 o 
   4  11   4        1.64       -4.29      6.10 o 
   5  11   4      154.22      147.08     16.44 o 
   6  11   4        6.69        7.76      3.93 o 
   7  11   4        9.18       12.02      4.93 o 
   8  11   4       15.09       23.70      6.22 o 
   9  11   4       26.87       17.62      6.88 o 
  -8  12   4        1.22        3.38      9.41 o 
  -7  12   4      146.19      136.74     10.73 o 
  -6  12   4        0.13       -5.00      5.14 o 
  -5  12   4      141.19      119.61      8.99 o 
  -4  12   4       58.90       60.68      6.94 o 
  -3  12   4      204.44      207.17      9.60 o 
  -2  12   4      104.74      104.08      7.01 o 
  -1  12   4      208.11      226.77     10.35 o 
   0  12   4       77.03       73.52      7.20 o 
   1  12   4      257.67      244.57     13.54 o 
   2  12   4        9.06       14.40      7.10 o 
   3  12   4       94.46       90.93     10.24 o 
   4  12   4        2.88       -6.53      9.34 o 
   5  12   4        5.30       -0.76     10.01 o 
   6  12   4       68.27       62.79     14.25 o 
   7  12   4       24.43       28.23     18.08 o 
   8  12   4       29.55       34.25      6.28 o 
  -7  13   4       68.63       77.15      9.38 o 
  -6  13   4      131.58      144.01     11.82 o 
  -5  13   4       23.03       12.54      5.73 o 
  -4  13   4       59.06       46.81      6.17 o 
  -3  13   4       55.00       40.13     11.89 o 
  -2  13   4       80.41       51.83     12.37 o 
  -1  13   4      118.18      124.80      8.87 o 
   0  13   4       59.42       61.71      9.21 o 
   1  13   4      115.57      115.86     19.94 o 
   2  13   4        3.47        2.53      7.16 o 
   3  13   4      305.15      346.65     24.16 o 
   4  13   4       79.59       96.81     16.39 o 
   5  13   4      345.72      408.45     28.30 o 
   6  13   4        3.69       -9.15     12.34 o 
   7  13   4      127.95      147.03     19.96 o 
  -5  14   4        1.67        2.52      5.07 o 
  -4  14   4      116.84      107.34     17.91 o 
  -3  14   4        3.38       -4.34     11.29 o 
  -2  14   4      285.30      301.20     23.11 o 
  -1  14   4       20.29       26.08      7.11 o 
   0  14   4      181.21      204.20     20.06 o 
   1  14   4        0.23       -1.25      7.61 o 
   2  14   4      279.26      301.82     23.92 o 
   3  14   4        0.19      -10.86     10.86 o 
   4  14   4      131.46      119.59     18.91 o 
   5  14   4        0.60       -4.53     11.05 o 
   0  15   4       12.48       19.44     12.96 o 
   1  15   4       71.66       50.69     14.96 o 
 -13   0   5       19.07       -0.43      4.95 o 
 -11   0   5       80.16       84.42      7.77 o 
  -9   0   5      120.09       92.83      5.28 o 
  -7   0   5       58.84       82.65      4.45 o 
  -5   0   5        1.78        4.83      1.80 o 
  -3   0   5      553.59      545.98      8.33 o 
  -1   0   5       14.69       31.82      2.06 o 
   1   0   5     6633.35     6797.68     77.42 o 
   3   0   5     9146.40     9203.54     80.63 o 
   5   0   5     8632.18     8988.89     86.90 o 
   7   0   5     3779.51     3815.24     50.67 o 
   9   0   5     1542.60     1583.56     36.83 o 
  11   0   5      167.98      152.32     13.58 o 
  13   0   5      119.79      114.06     13.05 o 
 -13   1   5       41.77       31.83      7.58 o 
 -12   1   5       78.07       80.80      9.48 o 
 -11   1   5      595.65      586.19     12.71 o 
 -10   1   5        6.00        2.60      3.48 o 
  -9   1   5      859.67      860.54     13.14 o 
  -8   1   5      476.92      488.17      7.91 o 
  -7   1   5      286.65      315.95      7.18 o 
  -6   1   5       59.59       48.85      1.68 o 
  -5   1   5      592.82      561.79      5.41 o 
  -4   1   5      919.03      863.79      7.10 o 
  -3   1   5     1913.98     1922.39     13.46 o 
  -2   1   5       44.26       38.78      1.08 o 
  -1   1   5       13.14       19.42      2.03 o 
   0   1   5      678.95      701.74      7.05 o 
   1   1   5    16776.90    16019.74    111.71 o 
   2   1   5     4520.54     4454.23     31.53 o 
   3   1   5      839.71      836.23      7.30 o 
   4   1   5     4408.95     4508.46     39.36 o 
   5   1   5       23.03       18.51      1.47 o 
   6   1   5     5126.59     5285.94     36.88 o 
   7   1   5       99.45      117.06      4.75 o 
   8   1   5      899.73      900.09     16.70 o 
   9   1   5       49.11       51.76      5.13 o 
  10   1   5      149.36      149.24      8.85 o 
  11   1   5       75.85       77.55      7.52 o 
  12   1   5      189.32      169.91     10.15 o 
  13   1   5       16.88       12.79      5.78 o 
 -13   2   5       16.81       11.58      7.15 o 
 -12   2   5      523.96      560.48     22.92 o 
 -11   2   5       35.42       57.36      9.00 o 
 -10   2   5     1105.56     1039.20     23.34 o 
  -9   2   5       58.47       56.39      5.40 o 
  -8   2   5     1146.72     1199.22     16.21 o 
  -7   2   5      246.68      263.69      6.51 o 
  -6   2   5     2503.19     2530.99     27.37 o 
  -5   2   5      244.84      264.85      4.12 o 
  -4   2   5     6102.27     6284.65     43.46 o 
  -3   2   5      793.44      804.88      7.30 o 
  -2   2   5     1611.20     1646.65     12.83 o 
  -1   2   5        0.43        1.59      0.68 o 
   0   2   5       30.70       36.69      1.38 o 
   1   2   5      103.28       95.44      2.20 o 
   2   2   5      855.52      880.96      8.27 o 
   3   2   5       64.91       73.90      1.92 o 
   4   2   5      962.13     1024.25      9.36 o 
   5   2   5      134.88      121.16      2.82 o 
   6   2   5       49.16       47.30      2.77 o 
   7   2   5      820.87      836.94     17.38 o 
   8   2   5      254.07      255.01      7.47 o 
   9   2   5       68.03       60.84      4.63 o 
  10   2   5       52.69       57.32      6.33 o 
  11   2   5       33.20       33.06      6.02 o 
  12   2   5      204.37      203.36     10.89 o 
  13   2   5       23.75       14.26      6.02 o 
 -13   3   5      154.22      174.90     14.63 o 
 -12   3   5        1.92        7.05      7.29 o 
 -11   3   5      577.04      541.37     22.68 o 
 -10   3   5      561.71      500.90     23.08 o 
  -9   3   5     1612.89     1611.39     33.82 o 
  -8   3   5       44.69       63.31      5.78 o 
  -7   3   5     1146.38     1127.30     15.23 o 
  -6   3   5      683.24      720.25      9.02 o 
  -5   3   5     3429.27     3390.97     25.12 o 
  -4   3   5      179.89      205.75      3.62 o 
  -3   3   5      407.29      415.74      5.54 o 
  -2   3   5     2041.32     2068.65     21.31 o 
  -1   3   5      713.80      723.02      6.66 o 
   0   3   5      421.82      445.96      5.26 o 
   1   3   5      105.42       93.72      1.81 o 
   2   3   5       20.39       15.73      1.16 o 
   3   3   5      178.24      183.95      3.14 o 
   4   3   5       52.23       52.16      1.89 o 
   5   3   5       85.16       78.20      2.41 o 
   6   3   5     1053.92     1075.14     12.07 o 
   7   3   5        6.06        4.87      1.95 o 
   8   3   5      738.62      731.39     13.22 o 
   9   3   5      480.96      500.91     10.99 o 
  10   3   5      135.42      147.30      9.74 o 
  11   3   5        1.00       -2.19      4.48 o 
  12   3   5       20.15       20.63      7.60 o 
  13   3   5       97.69      110.52      8.87 o 
 -13   4   5       41.35       57.46     11.15 o 
 -12   4   5      168.66      134.64     13.86 o 
 -11   4   5       20.66       15.43      6.06 o 
 -10   4   5      498.11      462.09     16.75 o 
  -9   4   5      268.41      253.43     11.53 o 
  -8   4   5       55.39       58.54      4.59 o 
  -7   4   5      509.94      464.90     13.03 o 
  -6   4   5      607.23      611.68     14.28 o 
  -5   4   5      654.62      645.32      9.35 o 
  -4   4   5      245.54      247.37      6.88 o 
  -3   4   5      507.33      510.82      8.78 o 
  -2   4   5      425.23      488.79      9.55 o 
  -1   4   5     3216.05     3229.37     26.00 o 
   0   4   5     2302.19     2254.49     16.19 o 
   1   4   5     2051.05     2022.53     14.81 o 
   2   4   5      810.72      791.32      8.54 o 
   3   4   5     1178.14     1218.03     11.30 o 
   4   4   5       82.47       75.04      2.33 o 
   5   4   5     1539.02     1509.30     15.22 o 
   6   4   5       63.62       57.89      3.58 o 
   7   4   5     2529.55     2589.83     24.34 o 
   8   4   5      577.83      606.24     10.58 o 
   9   4   5      762.53      740.31     15.13 o 
  10   4   5        9.32       14.87      4.06 o 
  11   4   5      208.96      217.33      8.96 o 
  12   4   5        1.42       -0.35      4.60 o 
  13   4   5       94.95       75.46     14.60 o 
 -13   5   5        0.62        3.34      9.34 o 
 -12   5   5       58.22       62.41      8.70 o 
 -11   5   5        1.53        2.77      6.46 o 
 -10   5   5       15.32        9.86      5.84 o 
  -9   5   5      158.42      158.99     10.04 o 
  -8   5   5       55.81       53.88      6.52 o 
  -7   5   5        9.31        6.60      3.25 o 
  -6   5   5      288.12      280.73      7.33 o 
  -5   5   5      614.96      630.13      9.50 o 
  -4   5   5      536.78      551.70      9.52 o 
  -3   5   5       57.81       71.07      2.94 o 
  -2   5   5      251.11      274.10      6.92 o 
  -1   5   5       36.40       38.12      2.15 o 
   0   5   5     1498.74     1524.91     12.18 o 
   1   5   5      659.60      757.35      7.50 o 
   2   5   5     3293.31     3259.53     22.44 o 
   3   5   5     1678.67     1693.15     16.34 o 
   4   5   5     4675.28     4708.93     42.35 o 
   5   5   5      169.95      157.67      4.53 o 
   6   5   5     2687.05     2712.61     27.13 o 
   7   5   5        2.80        5.38      2.77 o 
   8   5   5     1400.42     1431.77     31.55 o 
   9   5   5        3.91        2.04      3.61 o 
  10   5   5      253.84      249.48     10.02 o 
  11   5   5      290.75      296.59     11.89 o 
  12   5   5      214.70      215.02      9.67 o 
 -12   6   5      116.26      120.49     12.89 o 
 -11   6   5       18.70       13.12      6.81 o 
 -10   6   5      316.16      325.16     25.58 o 
  -9   6   5        1.94        2.43      8.74 o 
  -8   6   5      478.65      483.69     12.87 o 
  -7   6   5       14.12       11.30      3.54 o 
  -6   6   5      592.04      605.20     13.36 o 
  -5   6   5       37.69       35.30      3.18 o 
  -4   6   5     1337.79     1282.41     16.34 o 
  -3   6   5       76.86       71.24      3.31 o 
  -2   6   5      512.29      517.07      8.95 o 
  -1   6   5      388.35      420.74      9.03 o 
   0   6   5      551.25      555.32      7.36 o 
   1   6   5      887.80      923.54      9.25 o 
   2   6   5     4104.04     4017.01     36.14 o 
   3   6   5     1521.47     1436.62     15.39 o 
   4   6   5      160.33      164.20      5.00 o 
   5   6   5      970.63     1000.54     14.01 o 
   6   6   5       38.82       38.62      2.95 o 
   7   6   5     2022.87     1968.34     21.55 o 
   8   6   5      149.67      138.55      5.80 o 
   9   6   5      140.19      134.93      6.22 o 
  10   6   5      204.46      212.97     13.27 o 
  11   6   5       62.33       52.98     11.15 o 
  12   6   5      241.37      249.89     20.11 o 
 -12   7   5        8.73        3.29     10.96 o 
 -11   7   5      152.43      140.08     16.65 o 
 -10   7   5        0.92        1.47      6.21 o 
  -9   7   5      479.55      461.74     15.31 o 
  -8   7   5       13.56       12.65      5.18 o 
  -7   7   5     1910.16     1886.48     37.01 o 
  -6   7   5      451.09      452.40     11.95 o 
  -5   7   5      812.10      854.12     13.61 o 
  -4   7   5       54.21       37.86      3.77 o 
  -3   7   5     1850.39     1804.67     21.43 o 
  -2   7   5      152.33      141.00      4.85 o 
  -1   7   5     1140.30     1093.19     14.45 o 
   0   7   5        7.07        8.80      2.63 o 
   1   7   5     1353.87     1359.23     14.08 o 
   2   7   5      127.72      144.53      4.21 o 
   3   7   5      900.70      917.53     13.89 o 
   4   7   5      108.18      104.20      4.01 o 
   5   7   5      126.22      135.75      5.05 o 
   6   7   5       71.83       65.52      3.28 o 
   7   7   5       10.36       11.16      3.37 o 
   8   7   5        4.96        3.36      4.55 o 
   9   7   5      137.44      137.59      9.84 o 
  10   7   5       19.24       23.71      6.87 o 
  11   7   5      247.72      235.26     18.20 o 
  12   7   5       49.09       29.54     11.39 o 
 -11   8   5        0.44       -2.32      7.27 o 
 -10   8   5      196.74      217.75     16.28 o 
  -9   8   5       69.91       54.34      8.61 o 
  -8   8   5      710.88      691.99     21.00 o 
  -7   8   5       11.85       14.62      5.63 o 
  -6   8   5      842.07      862.61     22.14 o 
  -5   8   5     1338.65     1335.65     24.14 o 
  -4   8   5     1179.20     1169.59     17.05 o 
  -3   8   5        7.91        4.46      2.65 o 
  -2   8   5      137.23      145.47      5.90 o 
  -1   8   5     1256.28     1276.28     16.65 o 
   0   8   5        4.94        4.95      2.24 o 
   1   8   5      207.69      192.43      4.86 o 
   2   8   5      134.95      130.49      4.58 o 
   3   8   5       28.82       35.32      2.94 o 
   4   8   5        0.84       -0.49      1.56 o 
   5   8   5      288.01      276.72      5.55 o 
   6   8   5       56.35       67.09      5.56 o 
   7   8   5      589.94      658.59     15.39 o 
   8   8   5        0.85        4.60      5.21 o 
   9   8   5      189.02      181.64     11.20 o 
  10   8   5       33.13       16.24      6.63 o 
  11   8   5       34.54       28.97      9.96 o 
 -11   9   5        2.36        5.53      7.44 o 
 -10   9   5       45.40       37.84      8.57 o 
  -9   9   5       84.65       94.83     21.01 o 
  -8   9   5       28.19       27.69      7.11 o 
  -7   9   5       61.39       44.44      7.06 o 
  -6   9   5      331.92      323.97     13.61 o 
  -5   9   5       83.86       75.97      6.29 o 
  -4   9   5      194.51      179.71      6.29 o 
  -3   9   5       30.39       22.55      4.01 o 
  -2   9   5      533.74      553.00     12.77 o 
  -1   9   5      153.25      149.07      5.49 o 
   0   9   5     1413.25     1378.88     17.77 o 
   1   9   5        2.28        1.77      2.07 o 
   2   9   5      665.15      630.33     11.02 o 
   3   9   5        7.21        8.79      2.78 o 
   4   9   5     1430.62     1335.00     30.77 o 
   5   9   5       20.48       17.76      3.59 o 
   6   9   5      294.67      287.22      9.86 o 
   7   9   5       66.61       70.39      8.96 o 
   8   9   5      481.96      529.47     17.46 o 
   9   9   5        9.53       17.41      7.91 o 
  10   9   5      214.67      211.85     12.86 o 
 -10  10   5       75.53       82.36     10.90 o 
  -9  10   5       51.92       61.20      9.29 o 
  -8  10   5       42.97       44.30      8.84 o 
  -7  10   5      106.96       89.76      8.86 o 
  -6  10   5      123.56      106.82      9.00 o 
  -5  10   5      366.10      388.85     14.27 o 
  -4  10   5       17.20       17.54      4.33 o 
  -3  10   5      431.88      423.88     16.41 o 
  -2  10   5        0.64       -0.51      2.98 o 
  -1  10   5      351.12      331.35      8.56 o 
   0  10   5       96.59       98.83      4.96 o 
   1  10   5      504.32      504.44     10.77 o 
   2  10   5      169.32      136.49     10.07 o 
   3  10   5      700.33      735.55     22.01 o 
   4  10   5        1.57        2.91      6.00 o 
   5  10   5      363.70      376.25     17.06 o 
   6  10   5        0.32        1.69      4.31 o 
   7  10   5      352.39      362.33     17.70 o 
   8  10   5       13.27       30.01      6.63 o 
   9  10   5      246.75      214.72     12.24 o 
  10  10   5       44.17       59.00      8.79 o 
  -9  11   5      101.06      126.77     11.71 o 
  -8  11   5        0.00       -6.77     12.46 o 
  -7  11   5      154.07      145.19     12.05 o 
  -6  11   5        0.42        3.97      5.82 o 
  -5  11   5      319.13      302.48     13.12 o 
  -4  11   5        0.20        0.69      6.05 o 
  -3  11   5      139.23      132.75      6.33 o 
  -2  11   5      278.83      280.74     12.96 o 
  -1  11   5     1329.22     1293.64     19.46 o 
   0  11   5      189.69      171.91      6.11 o 
   1  11   5      285.94      251.08     13.82 o 
   2  11   5       30.00       33.43      7.42 o 
   3  11   5      158.44      148.20     11.38 o 
   4  11   5      413.69      441.21     18.49 o 
   5  11   5        0.29       -2.06      6.77 o 
   6  11   5       71.49       83.56      5.62 o 
   7  11   5       28.56       17.17      5.08 o 
   8  11   5       37.44       50.23      7.11 o 
   9  11   5       15.23        9.22      6.44 o 
  -8  12   5      337.88      348.43     16.54 o 
  -7  12   5        0.79        3.25      6.58 o 
  -6  12   5      130.86      112.53     16.60 o 
  -5  12   5        0.63        1.00      5.26 o 
  -4  12   5      297.93      310.68     32.37 o 
  -3  12   5        2.88        4.53      4.77 o 
  -2  12   5      304.53      300.70     11.57 o 
  -1  12   5       28.81       36.79      3.85 o 
   0  12   5      473.06      483.72     14.49 o 
   1  12   5       85.40      108.11     11.67 o 
   2  12   5      178.66      207.02     13.34 o 
   3  12   5       15.36       14.14      7.70 o 
   4  12   5      183.19      191.19     13.81 o 
   5  12   5       34.92       32.35     13.24 o 
   6  12   5        0.09       16.01     12.48 o 
   7  12   5       58.29       62.41     14.82 o 
   8  12   5       19.45       20.41      5.58 o 
  -6  13   5       36.40       42.25     15.06 o 
  -5  13   5       87.52       97.75     10.34 o 
  -4  13   5       20.46       17.25      5.63 o 
  -3  13   5      146.76      142.57     12.82 o 
  -2  13   5       23.78       24.53      5.18 o 
  -1  13   5      159.20      151.68      9.75 o 
   0  13   5      161.05      183.06     26.08 o 
   1  13   5       54.16       55.30      9.40 o 
   2  13   5      210.94      198.78     14.10 o 
   3  13   5        2.71       -2.39      7.89 o 
   4  13   5      171.76      146.64     13.12 o 
   5  13   5       11.61        8.72     11.67 o 
   6  13   5      209.80      207.87     21.87 o 
  -5  14   5       39.83       36.11      7.77 o 
  -4  14   5        0.71       -4.35      4.35 o 
  -3  14   5      138.47      134.21     18.06 o 
  -2  14   5       13.34       17.96     12.10 o 
  -1  14   5       97.75      110.26     11.34 o 
   0  14   5        0.04       -4.94      7.43 o 
   1  14   5      171.40      168.00     13.91 o 
   2  14   5        7.49       16.44      8.57 o 
   3  14   5      327.78      316.16     25.44 o 
   4  14   5        1.50        5.34     11.96 o 
 -12   0   6      124.29      127.54      9.20 o 
 -10   0   6        0.86        0.05      4.05 o 
  -8   0   6      103.48       95.87      5.10 o 
  -6   0   6      166.99      169.47      5.77 o 
  -4   0   6      834.99      829.14     13.63 o 
  -2   0   6      383.84      396.97      7.79 o 
   0   0   6      342.91      337.76      5.65 o 
   2   0   6     6396.92     6611.82     63.68 o 
   4   0   6     6348.78     6602.98     67.98 o 
   6   0   6     5027.65     5041.29     57.09 o 
   8   0   6     1821.82     1880.75     29.80 o 
  10   0   6      642.32      638.66     25.44 o 
  12   0   6       79.12       75.99     11.67 o 
 -13   1   6       14.03       11.29      6.34 o 
 -12   1   6      225.69      236.88     13.58 o 
 -11   1   6       16.98       30.49      6.62 o 
 -10   1   6      833.46      879.08     17.23 o 
  -9   1   6       10.49       10.08      2.13 o 
  -8   1   6       32.02       26.42      2.25 o 
  -7   1   6      444.65      473.98      7.08 o 
  -6   1   6      651.91      632.75      7.65 o 
  -5   1   6      263.84      301.17      3.90 o 
  -4   1   6      804.28      837.33      7.04 o 
  -3   1   6      401.76      429.03      4.03 o 
  -2   1   6      856.94      867.91      7.01 o 
  -1   1   6       11.72        9.75      0.99 o 
   0   1   6        3.39        9.58      1.50 o 
   1   1   6    12391.05    12427.08     79.10 o 
   2   1   6    13289.74    13636.90     83.63 o 
   3   1   6     8113.40     8368.26     53.87 o 
   4   1   6       51.01       51.02      1.80 o 
   5   1   6     1625.08     1588.88     12.84 o 
   6   1   6      158.56      173.43      4.03 o 
   7   1   6     2962.60     2919.67     30.96 o 
   8   1   6       24.60       16.93      3.54 o 
   9   1   6      298.79      307.37     15.86 o 
  10   1   6       80.97       90.12      7.52 o 
  11   1   6      109.38       97.82      8.15 o 
  12   1   6       61.89       48.15      8.19 o 
  13   1   6      269.61      250.03     12.72 o 
 -13   2   6       79.70       64.51      9.53 o 
 -12   2   6        3.34       -1.72      6.43 o 
 -11   2   6      805.85      782.55     26.68 o 
 -10   2   6        1.84        6.70      4.69 o 
  -9   2   6      684.14      720.14     18.44 o 
  -8   2   6        1.34        1.93      2.59 o 
  -7   2   6     2257.70     2228.76     25.37 o 
  -6   2   6        1.28        8.85      2.32 o 
  -5   2   6     4012.58     3983.76     32.01 o 
  -4   2   6      371.48      404.38      5.01 o 
  -3   2   6     1260.56     1224.57     10.93 o 
  -2   2   6      296.92      327.69      3.85 o 
  -1   2   6      960.53     1002.48      8.56 o 
   0   2   6     1557.09     1495.99     10.47 o 
   1   2   6     1901.17     1930.90     14.85 o 
   2   2   6     1648.71     1697.30     13.61 o 
   3   2   6      636.25      704.07      6.77 o 
   4   2   6      291.49      330.46      4.48 o 
   5   2   6      251.87      273.48      4.69 o 
   6   2   6       10.51        7.57      1.63 o 
   7   2   6       33.08       30.43      5.01 o 
   8   2   6        1.10        6.85      6.91 o 
   9   2   6       48.61       55.20      4.65 o 
  10   2   6       31.98       30.03      5.49 o 
  11   2   6       15.40       22.33      5.95 o 
  12   2   6       52.87       59.38      7.56 o 
  13   2   6      104.13       90.42      9.81 o 
 -13   3   6       31.84       24.54      9.24 o 
 -12   3   6      391.47      369.19     19.06 o 
 -11   3   6       37.94       37.47     14.05 o 
 -10   3   6      596.00      592.88     17.54 o 
  -9   3   6        4.73        7.31      4.45 o 
  -8   3   6      618.57      621.60     12.38 o 
  -7   3   6      800.58      781.96     18.26 o 
  -6   3   6      923.24      964.71     13.40 o 
  -5   3   6      464.87      442.64      8.13 o 
  -4   3   6     4597.74     4723.64     33.64 o 
  -3   3   6      107.02      117.29      2.54 o 
  -2   3   6      927.99      924.03     10.42 o 
  -1   3   6      297.72      312.05      3.63 o 
   0   3   6     1527.94     1484.38     10.97 o 
   1   3   6      322.56      333.44      3.64 o 
   2   3   6     5461.81     5643.06     39.28 o 
   3   3   6      972.53      981.89      9.34 o 
   4   3   6      137.65      128.06      2.91 o 
   5   3   6      259.06      258.04      4.71 o 
   6   3   6       71.75       70.64      3.11 o 
   7   3   6      424.51      431.89      8.73 o 
   8   3   6       55.91       52.21      4.29 o 
   9   3   6      102.75      100.01      9.48 o 
  10   3   6       22.20       23.94      4.38 o 
  11   3   6       13.56       10.77      6.69 o 
  12   3   6       76.16       77.05      7.91 o 
  13   3   6       30.32       35.57      9.41 o 
 -13   4   6       73.51       78.52     11.58 o 
 -12   4   6       58.03       39.54      9.81 o 
 -11   4   6      245.82      241.23     15.25 o 
 -10   4   6      139.59      152.15     12.36 o 
  -9   4   6       34.51       31.01      5.33 o 
  -8   4   6       50.06       46.17      5.35 o 
  -7   4   6      281.62      283.49      6.92 o 
  -6   4   6      209.30      193.81      4.99 o 
  -5   4   6      366.12      379.62      8.41 o 
  -4   4   6      639.59      667.00      9.46 o 
  -3   4   6      661.97      626.97      8.82 o 
  -2   4   6     1474.93     1516.71     16.11 o 
  -1   4   6      263.21      289.88      4.56 o 
   0   4   6     2715.59     2700.78     19.05 o 
   1   4   6      831.75      821.11      7.91 o 
   2   4   6     1665.16     1784.33     13.29 o 
   3   4   6       28.30       25.19      1.69 o 
   4   4   6     1950.01     1999.91     22.44 o 
   5   4   6       54.68       51.16      2.97 o 
   6   4   6     2306.87     2265.49     23.58 o 
   7   4   6        1.63        4.08      2.32 o 
   8   4   6     1160.07     1209.16     18.60 o 
   9   4   6        5.12        2.73      3.96 o 
  10   4   6      491.11      463.12     14.60 o 
  11   4   6        4.63        6.74      4.85 o 
  12   4   6      107.19       93.19      8.84 o 
 -12   5   6       10.05       13.00      6.85 o 
 -11   5   6       56.56       37.22      7.53 o 
 -10   5   6       44.35       35.05      6.91 o 
  -9   5   6       30.88       28.45      6.29 o 
  -8   5   6      260.11      263.78     11.87 o 
  -7   5   6       54.23       52.67      4.33 o 
  -6   5   6       58.38       56.90      3.94 o 
  -5   5   6      110.46      110.33      4.43 o 
  -4   5   6      507.75      518.21      8.40 o 
  -3   5   6       12.50       14.23      2.07 o 
  -2   5   6        1.29        3.22      1.57 o 
  -1   5   6       74.12       55.47      2.58 o 
   0   5   6      948.45     1053.62      9.47 o 
   1   5   6     1408.97     1410.35     10.90 o 
   2   5   6       47.04       31.24      1.74 o 
   3   5   6     2323.04     2331.32     24.99 o 
   4   5   6       37.86       42.91      3.47 o 
   5   5   6     4294.96     4153.45     38.60 o 
   6   5   6        0.08       -2.13      2.13 o 
   7   5   6     2632.17     2625.14     27.15 o 
   8   5   6        3.00        3.32      2.80 o 
   9   5   6      467.36      494.96     14.31 o 
  10   5   6      101.10       76.81      7.31 o 
  11   5   6      180.50      167.58      9.27 o 
  12   5   6        3.44        3.17      4.79 o 
 -12   6   6       28.64       27.85      8.11 o 
 -11   6   6      133.65      135.97     11.02 o 
 -10   6   6       12.12        6.57     12.46 o 
  -9   6   6      389.17      399.48     15.70 o 
  -8   6   6        1.47        0.37      3.85 o 
  -7   6   6      382.32      398.44     11.36 o 
  -6   6   6        1.44       -2.44      2.44 o 
  -5   6   6      618.08      639.36     12.23 o 
  -4   6   6      149.98      154.18      5.23 o 
  -3   6   6     1442.76     1422.16     16.41 o 
  -2   6   6      891.69      888.56     11.59 o 
  -1   6   6     1030.22     1084.28     13.06 o 
   0   6   6       95.65      100.74      2.77 o 
   1   6   6     1627.43     1599.26     15.94 o 
   2   6   6     2071.98     2078.22     21.27 o 
   3   6   6     1907.30     1908.46     19.56 o 
   4   6   6     1440.03     1427.00     17.44 o 
   5   6   6      134.22      135.68      4.46 o 
   6   6   6     1345.57     1335.76     16.15 o 
   7   6   6      186.22      183.82      5.98 o 
   8   6   6        6.77        4.30      2.86 o 
   9   6   6       92.10      107.79      6.13 o 
  10   6   6      364.78      376.67     16.84 o 
  11   6   6      363.16      345.66     11.36 o 
  12   6   6       66.18       39.97     11.96 o 
 -12   7   6      120.97      131.71     12.03 o 
 -11   7   6        2.84       -1.02      9.34 o 
 -10   7   6      618.21      618.14     38.81 o 
  -9   7   6        2.45       11.67      6.49 o 
  -8   7   6     1016.17     1068.58     21.28 o 
  -7   7   6      126.83      163.93      8.97 o 
  -6   7   6     1406.36     1437.17     24.22 o 
  -5   7   6       16.13       15.81      3.00 o 
  -4   7   6      126.01      145.22      7.49 o 
  -3   7   6      374.11      349.28      8.77 o 
  -2   7   6     2370.60     2316.67     26.17 o 
  -1   7   6       17.17       22.07      2.75 o 
   0   7   6     1084.36     1065.48     14.40 o 
   1   7   6      222.45      211.04      5.10 o 
   2   7   6     1141.74     1138.48     13.70 o 
   3   7   6       63.10       66.59      3.73 o 
   4   7   6      737.86      725.65     10.03 o 
   5   7   6        9.61       13.47      2.89 o 
   6   7   6        1.00        0.56      2.27 o 
   7   7   6        7.38        3.15      2.62 o 
   8   7   6       68.82       63.22      4.58 o 
   9   7   6        0.23        0.07      2.83 o 
  10   7   6       96.03       87.24     11.72 o 
  11   7   6       22.25        9.62      8.39 o 
 -11   8   6       48.70       20.60      8.30 o 
 -10   8   6       35.30       31.71      8.38 o 
  -9   8   6      299.86      291.70     11.68 o 
  -8   8   6        5.00        0.33      6.02 o 
  -7   8   6      926.44      964.53     24.69 o 
  -6   8   6      712.02      699.69     19.86 o 
  -5   8   6      338.20      345.32      8.57 o 
  -4   8   6        9.95       11.17      6.47 o 
  -3   8   6      999.38      993.74     14.69 o 
  -2   8   6        1.41       -0.47      2.34 o 
  -1   8   6     1495.25     1482.47     18.92 o 
   0   8   6      440.05      440.27      8.65 o 
   1   8   6      227.08      251.01      5.74 o 
   2   8   6      252.91      251.72      7.73 o 
   3   8   6      236.85      253.95      6.65 o 
   4   8   6        8.71       12.05      1.98 o 
   5   8   6      120.19      110.22      6.86 o 
   6   8   6      591.01      601.93     10.66 o 
   7   8   6       10.57       14.51      2.55 o 
   8   8   6      437.51      428.49     15.31 o 
   9   8   6        7.29        5.05      5.79 o 
  10   8   6       22.76       27.71      9.00 o 
  11   8   6       29.26       17.29      9.43 o 
 -10   9   6        5.09        1.40      7.41 o 
  -9   9   6       55.48       53.85      8.77 o 
  -8   9   6       92.82      107.26     10.02 o 
  -7   9   6      139.46      127.32      9.77 o 
  -6   9   6      280.97      268.53     12.70 o 
  -5   9   6      338.84      339.54     11.57 o 
  -4   9   6       76.05       85.41      6.25 o 
  -3   9   6       39.96       31.04      3.71 o 
  -2   9   6        3.04       -1.98      2.69 o 
  -1   9   6     1648.16     1624.48     21.38 o 
   0   9   6       79.12       62.26      4.06 o 
   1   9   6      300.98      301.57      6.51 o 
   2   9   6        0.25       -1.27      3.34 o 
   3   9   6      667.83      688.16     15.19 o 
   4   9   6      150.56      151.77      6.38 o 
   5   9   6      892.03      911.15     16.82 o 
   6   9   6        6.87        4.75      5.16 o 
   7   9   6      394.10      350.45     11.47 o 
   8   9   6       39.04       46.20      7.10 o 
   9   9   6      300.26      299.64     14.02 o 
  10   9   6       31.61       33.04      8.46 o 
 -10  10   6        2.30       -1.41      7.57 o 
  -9  10   6       57.59       55.43      9.19 o 
  -8  10   6        3.16       -2.64      6.00 o 
  -7  10   6       10.78       21.11      6.55 o 
  -6  10   6       50.15       37.02      7.79 o 
  -5  10   6      425.54      443.31     15.91 o 
  -4  10   6        1.94        3.96      3.32 o 
  -3  10   6      615.76      613.06     23.75 o 
  -2  10   6      359.74      384.20      9.81 o 
  -1  10   6       25.22       24.80      3.81 o 
   0  10   6      226.46      210.56     14.40 o 
   1  10   6       71.05       64.59      4.95 o 
   2  10   6       96.51      120.40     10.75 o 
   3  10   6      110.10      101.95      8.53 o 
   4  10   6     1149.59     1221.81     30.83 o 
   5  10   6        0.65        2.94      6.03 o 
   6  10   6      281.16      284.00      9.25 o 
   7  10   6        2.88       -0.07      4.58 o 
   8  10   6      448.77      473.65     16.05 o 
   9  10   6       17.49       17.86      6.62 o 
  -9  11   6        7.16       11.26      7.43 o 
  -8  11   6      188.99      169.87     12.12 o 
  -7  11   6        6.54        3.11      6.50 o 
  -6  11   6      107.74      113.98     10.77 o 
  -5  11   6       33.06       17.01      6.02 o 
  -4  11   6      418.31      407.34     19.11 o 
  -3  11   6       26.64       23.27      4.32 o 
  -2  11   6      424.60      421.55     10.58 o 
  -1  11   6      250.67      241.09      7.97 o 
   0  11   6     1031.68     1043.59     16.91 o 
   1  11   6        3.84        4.06      3.31 o 
   2  11   6      168.65      171.50     11.94 o 
   3  11   6      103.90      111.36     10.72 o 
   4  11   6      120.40      132.56     11.61 o 
   5  11   6       90.22       87.65     10.66 o 
   6  11   6       25.21       35.06      9.20 o 
   7  11   6       58.81       47.22      5.58 o 
   8  11   6       67.28       73.16      7.53 o 
  -8  12   6        1.15        1.43      8.34 o 
  -7  12   6      223.60      222.76     15.58 o 
  -6  12   6        4.87        5.55      5.95 o 
  -5  12   6      103.75       80.82      8.49 o 
  -4  12   6        1.97        2.75      5.45 o 
  -3  12   6      555.59      541.94     12.55 o 
  -2  12   6       57.85       46.27      4.93 o 
  -1  12   6      510.57      522.83     11.62 o 
   0  12   6       73.31       74.30      6.18 o 
   1  12   6      252.90      249.33     31.42 o 
   2  12   6       70.39       49.65      9.21 o 
   3  12   6       85.52       77.33     10.29 o 
   4  12   6        0.84        4.13      7.82 o 
   5  12   6       28.44       25.78      8.96 o 
   6  12   6       47.53       69.56     15.53 o 
   7  12   6        7.61        7.05     12.43 o 
  -6  13   6      141.23      129.28     10.80 o 
  -5  13   6       23.21       28.37     10.08 o 
  -4  13   6      180.41      182.57     18.13 o 
  -3  13   6        0.37       -2.51      4.76 o 
  -2  13   6      229.10      238.11      8.29 o 
  -1  13   6        2.17        2.57      3.20 o 
   0  13   6      100.36      102.79     14.75 o 
   1  13   6      215.99      234.18     14.91 o 
   2  13   6       30.54       23.89     11.89 o 
   3  13   6      112.32      108.39     11.84 o 
   4  13   6        1.82       -5.35      8.15 o 
   5  13   6      241.92      232.31     23.11 o 
   6  13   6       15.82        5.96     13.10 o 
  -4  14   6       74.32       86.91      8.08 o 
  -3  14   6        8.12       13.03      4.98 o 
  -2  14   6       97.45      105.24     11.49 o 
  -1  14   6        8.47        7.39      7.97 o 
   0  14   6      156.36      184.12     13.91 o 
   1  14   6        6.93        2.80      7.89 o 
   2  14   6      278.92      278.98     17.36 o 
   3  14   6        0.65        8.00      9.17 o 
   4  14   6       95.83      100.53     18.72 o 
 -11   0   7      220.56      244.16      7.65 o 
  -9   0   7       89.71       91.34      4.98 o 
  -7   0   7      160.42      142.91      4.53 o 
  -5   0   7        2.00        1.47      1.90 o 
  -3   0   7      131.55      123.98      4.07 o 
  -1   0   7       27.74       25.91      2.10 o 
   1   0   7    19148.18    19283.82    180.41 o 
   3   0   7     2238.70     2206.70     23.82 o 
   5   0   7     2316.62     2393.41     23.63 o 
   7   0   7     3536.00     3505.48     55.80 o 
   9   0   7      339.67      346.56     18.53 o 
  11   0   7      713.52      766.68     29.87 o 
  13   0   7      133.22      123.87     14.44 o 
 -13   1   7       26.53       10.34      5.67 o 
 -12   1   7       14.76       15.63      6.00 o 
 -11   1   7      205.27      224.02     12.43 o 
 -10   1   7      215.85      207.31      9.50 o 
  -9   1   7      388.28      356.08      9.84 o 
  -8   1   7       64.58       66.85      4.02 o 
  -7   1   7      232.10      256.17      4.86 o 
  -6   1   7      435.05      401.84      5.23 o 
  -5   1   7      219.50      213.28      3.45 o 
  -4   1   7      811.60      841.21      7.22 o 
  -3   1   7      889.23      938.49      8.03 o 
  -2   1   7       25.84       30.51      1.32 o 
  -1   1   7     1329.06     1383.44     11.14 o 
   0   1   7     2139.87     2070.98     15.62 o 
   1   1   7     3542.81     3668.76     26.52 o 
   2   1   7    14414.82    14693.12     88.00 o 
   3   1   7     2655.97     2591.42     20.98 o 
   4   1   7      736.75      743.45      7.20 o 
   5   1   7      139.61      152.33      3.33 o 
   6   1   7     2359.67     2509.32     24.73 o 
   7   1   7        5.30        6.37      2.37 o 
   8   1   7      489.35      482.57     10.86 o 
   9   1   7        0.03       -1.29      3.25 o 
  10   1   7      177.79      158.61     19.75 o 
  11   1   7       19.88       17.07      5.62 o 
  12   1   7      101.40      114.34     19.68 o 
  13   1   7       43.76       21.61      8.98 o 
 -13   2   7       19.24       14.01      7.29 o 
 -12   2   7      345.52      404.30     18.49 o 
 -11   2   7       36.77       32.07      6.74 o 
 -10   2   7      537.38      560.22     16.31 o 
  -9   2   7      641.28      654.54     17.30 o 
  -8   2   7      123.12      120.99      5.63 o 
  -7   2   7       22.01       25.04      3.07 o 
  -6   2   7     2477.62     2486.90     27.60 o 
  -5   2   7      441.92      473.96      7.53 o 
  -4   2   7     3616.76     3697.68     28.35 o 
  -3   2   7     2746.33     2804.68     20.65 o 
  -2   2   7      733.49      713.43      6.97 o 
  -1   2   7       15.72       20.03      1.71 o 
   0   2   7     8669.11     8810.60     55.33 o 
   1   2   7     2716.58     2860.35     20.91 o 
   2   2   7     2604.80     2692.40     18.86 o 
   3   2   7     1516.79     1558.27     15.18 o 
   4   2   7       59.12       49.33      2.15 o 
   5   2   7       30.53       31.03      1.96 o 
   6   2   7      154.00      177.23      4.25 o 
   7   2   7       36.39       35.64      3.59 o 
   8   2   7       40.76       36.56      4.03 o 
   9   2   7       44.24       43.87      4.58 o 
  10   2   7       20.38       18.56      4.32 o 
  11   2   7       83.99      101.59      8.66 o 
  12   2   7       30.46       37.09      7.08 o 
  13   2   7       10.00        4.20      5.94 o 
 -13   3   7       34.10       36.59      8.96 o 
 -12   3   7        6.71       14.82      7.43 o 
 -11   3   7      255.04      258.34     12.33 o 
 -10   3   7       24.99       17.01      5.56 o 
  -9   3   7      420.39      433.37     15.53 o 
  -8   3   7      636.82      663.49     13.01 o 
  -7   3   7     1699.10     1637.74     28.81 o 
  -6   3   7      601.61      624.01     10.32 o 
  -5   3   7     2555.17     2531.31     23.14 o 
  -4   3   7        9.52       11.51      1.63 o 
  -3   3   7     1561.53     1515.29     12.64 o 
  -2   3   7        2.31        3.36      1.06 o 
  -1   3   7     3443.80     3468.67     24.85 o 
   0   3   7      412.80      433.40      5.22 o 
   1   3   7      664.15      721.73      6.51 o 
   2   3   7      518.08      499.63      5.92 o 
   3   3   7     1421.18     1472.66     12.17 o 
   4   3   7      177.41      185.76      4.14 o 
   5   3   7       33.49       29.99      2.31 o 
   6   3   7      397.92      400.42      7.51 o 
   7   3   7      190.67      193.88      5.62 o 
   8   3   7      807.31      837.41     15.03 o 
   9   3   7       35.57       48.56      5.04 o 
  10   3   7       19.53       19.80      4.43 o 
  11   3   7        6.65        3.79      4.31 o 
  12   3   7       33.07       32.92     14.58 o 
 -12   4   7       19.20       15.92      7.04 o 
 -11   4   7       27.06       20.65      6.65 o 
 -10   4   7      177.27      135.81     13.58 o 
  -9   4   7      108.32      116.50     17.37 o 
  -8   4   7       38.36       23.26      6.11 o 
  -7   4   7        3.83        4.99      2.56 o 
  -6   4   7      203.67      201.04      6.89 o 
  -5   4   7       11.26       10.85      2.34 o 
  -4   4   7      254.43      304.84     12.58 o 
  -3   4   7      407.05      435.61      8.46 o 
  -2   4   7        4.10        6.19      1.73 o 
  -1   4   7      220.29      227.33      3.85 o 
   0   4   7      997.58     1080.89      9.27 o 
   1   4   7     6874.24     6862.29     45.71 o 
   2   4   7     2138.55     2224.42     15.85 o 
   3   4   7     2008.17     2005.24     17.79 o 
   4   4   7        4.68        4.82      1.85 o 
   5   4   7     2604.41     2589.99     26.08 o 
   6   4   7      112.53      120.94      6.15 o 
   7   4   7      707.08      706.01     10.96 o 
   8   4   7      729.52      752.20     14.06 o 
   9   4   7      318.04      295.57     11.72 o 
  10   4   7       54.71       73.73      7.89 o 
  11   4   7       45.23       40.43      6.54 o 
  12   4   7        5.28       -5.57      5.57 o 
 -12   5   7      160.37      189.86     12.53 o 
 -11   5   7       20.47       20.61      6.62 o 
 -10   5   7       44.31       42.98     12.10 o 
  -9   5   7       32.61       46.80      7.18 o 
  -8   5   7        4.54        4.56      5.29 o 
  -7   5   7       12.31       11.00      3.97 o 
  -6   5   7        0.03       -1.27      2.42 o 
  -5   5   7       52.82       42.33      3.49 o 
  -4   5   7      544.34      561.86      9.06 o 
  -3   5   7      991.12     1096.72     13.52 o 
  -2   5   7        9.08       20.19      5.21 o 
  -1   5   7        6.19        9.12      1.84 o 
   0   5   7      899.63      914.55      9.17 o 
   1   5   7      135.30      144.85      3.22 o 
   2   5   7     1711.46     1748.11     14.28 o 
   3   5   7      203.81      223.89      5.00 o 
   4   5   7     4232.20     4107.06     38.25 o 
   5   5   7        0.91        2.72      2.14 o 
   6   5   7     1100.39     1090.11     14.18 o 
   7   5   7      411.64      398.61      8.16 o 
   8   5   7     1226.63     1253.94     17.56 o 
   9   5   7        4.88        1.66      4.03 o 
  10   5   7      484.86      496.07     15.26 o 
  11   5   7       10.08        8.76      5.09 o 
  12   5   7      100.67       93.69      8.17 o 
 -12   6   7      141.10      105.18     10.77 o 
 -11   6   7       36.76       34.17      8.08 o 
 -10   6   7      504.00      512.75     18.64 o 
  -9   6   7       17.04       19.89      6.45 o 
  -8   6   7      630.38      668.09     30.54 o 
  -7   6   7       14.52       16.64      4.26 o 
  -6   6   7        6.80        4.88      2.91 o 
  -5   6   7       80.44       84.93      7.03 o 
  -4   6   7     1585.39     1636.44     21.93 o 
  -3   6   7       30.69       29.27      3.48 o 
  -2   6   7     1679.73     1665.64     19.88 o 
  -1   6   7      517.87      490.53      8.71 o 
   0   6   7     2069.57     2023.30     17.95 o 
   1   6   7      767.00      774.30     10.50 o 
   2   6   7     1058.20     1057.83     13.02 o 
   3   6   7     1200.47     1178.32     14.76 o 
   4   6   7     1146.02     1126.88     13.79 o 
   5   6   7     1287.07     1308.99     15.79 o 
   6   6   7      466.96      469.44      9.39 o 
   7   6   7      367.58      374.92      8.56 o 
   8   6   7       46.87       42.15      4.22 o 
   9   6   7      242.19      224.91      8.57 o 
  10   6   7        0.17        1.60      4.15 o 
  11   6   7       32.24       26.14      5.40 o 
  12   6   7       61.17       60.44     10.67 o 
 -11   7   7      101.75       99.11     20.87 o 
 -10   7   7       10.08       25.62     13.32 o 
  -9   7   7      722.69      757.34     22.43 o 
  -8   7   7       51.71       45.79      8.46 o 
  -7   7   7      378.68      407.58     12.24 o 
  -6   7   7      418.14      399.71     10.11 o 
  -5   7   7     1132.90     1142.24     17.85 o 
  -4   7   7      624.79      591.47     10.71 o 
  -3   7   7      984.18     1007.92     18.11 o 
  -2   7   7      192.29      188.06      6.73 o 
  -1   7   7     2135.16     2234.63     25.66 o 
   0   7   7        0.20        0.34      2.21 o 
   1   7   7     1418.14     1466.42     16.76 o 
   2   7   7      146.39      131.18      4.96 o 
   3   7   7     1279.39     1268.38     19.11 o 
   4   7   7       24.50       29.11      2.59 o 
   5   7   7      441.71      440.61      7.99 o 
   6   7   7      226.50      220.23      9.43 o 
   7   7   7      134.24      134.72      6.08 o 
   8   7   7        0.17       -2.27      2.85 o 
   9   7   7       23.94       14.64      3.86 o 
  10   7   7       13.27        7.46      3.90 o 
  11   7   7       33.89       29.44     10.01 o 
 -11   8   7        7.19       11.50      8.31 o 
 -10   8   7      164.72      159.93     16.13 o 
  -9   8   7       11.58       18.83      5.96 o 
  -8   8   7      620.11      604.40     15.98 o 
  -7   8   7        6.95        3.18      5.88 o 
  -6   8   7      402.73      370.89     15.51 o 
  -5   8   7       97.76      108.83     13.03 o 
  -4   8   7     1467.85     1454.51     19.67 o 
  -3   8   7        3.20        3.61      2.93 o 
  -2   8   7      542.62      529.82     13.41 o 
  -1   8   7      230.06      229.15      6.86 o 
   0   8   7      541.89      526.79      9.92 o 
   1   8   7       88.26      101.47      5.64 o 
   2   8   7      253.78      250.14      6.79 o 
   3   8   7      169.63      168.35      5.82 o 
   4   8   7      298.39      296.64      8.55 o 
   5   8   7      225.81      217.65      6.27 o 
   6   8   7       19.17       17.92      3.22 o 
   7   8   7      403.46      381.15      8.92 o 
   8   8   7        0.04       -0.79      2.68 o 
   9   8   7      203.53      213.46     11.76 o 
  10   8   7        6.14       -1.12      6.02 o 
  11   8   7       20.79       20.30      9.39 o 
 -10   9   7       15.03        4.90      7.10 o 
  -9   9   7       85.51      102.36     10.45 o 
  -8   9   7        0.33        1.49      5.99 o 
  -7   9   7       14.70       16.14      6.23 o 
  -6   9   7        0.40       -4.33      6.38 o 
  -5   9   7       45.86       51.13      4.83 o 
  -4   9   7       67.33       64.48      4.72 o 
  -3   9   7       76.01       77.78      4.76 o 
  -2   9   7       18.63       11.60      3.67 o 
  -1   9   7      253.90      244.92      7.16 o 
   0   9   7      413.14      440.58      9.31 o 
   1   9   7       18.65       24.93      2.93 o 
   2   9   7      147.93      157.74      7.25 o 
   3   9   7        2.91        0.50      3.18 o 
   4   9   7     1463.41     1470.08     24.35 o 
   5   9   7      182.31      178.01      5.27 o 
   6   9   7      573.89      591.19     12.95 o 
   7   9   7        5.39        2.10      4.24 o 
   8   9   7      234.78      236.58     11.83 o 
   9   9   7        6.54        1.73      6.53 o 
  10   9   7      121.42      110.42     10.26 o 
  -9  10   7       28.56       27.38     13.03 o 
  -8  10   7       21.00       17.36      7.20 o 
  -7  10   7       10.42        6.39      6.19 o 
  -6  10   7       29.80       27.47      6.60 o 
  -5  10   7        0.03        5.15      5.29 o 
  -4  10   7      425.08      430.85     11.57 o 
  -3  10   7       79.70       80.68      5.48 o 
  -2  10   7      594.51      571.35     18.50 o 
  -1  10   7      330.27      326.21      9.17 o 
   0  10   7        0.70       -2.57      3.07 o 
   1  10   7      125.98      115.87      6.56 o 
   2  10   7       85.62       81.95      5.59 o 
   3  10   7      302.07      303.05      9.33 o 
   4  10   7       17.43       16.29      3.42 o 
   5  10   7      648.94      685.90     37.28 o 
   6  10   7       83.19       77.49      4.95 o 
   7  10   7      194.05      204.87      8.80 o 
   8  10   7       19.78       24.10     11.91 o 
   9  10   7      271.07      294.72     13.71 o 
  -8  11   7        0.05       10.40      7.38 o 
  -7  11   7      111.58      102.85     20.08 o 
  -6  11   7        3.84        2.03      5.99 o 
  -5  11   7      380.10      356.49     14.92 o 
  -4  11   7        0.64       -2.84      4.19 o 
  -3  11   7      406.14      419.28     11.09 o 
  -2  11   7        0.85        2.75      3.82 o 
  -1  11   7      321.05      296.81      9.08 o 
   0  11   7        1.49        3.80      3.59 o 
   1  11   7      682.23      691.46     15.24 o 
   2  11   7       25.55       29.16      4.21 o 
   3  11   7      224.72      211.95     13.37 o 
   4  11   7      214.85      220.70     14.03 o 
   5  11   7        2.20        1.19     10.84 o 
   6  11   7      156.36      164.64     13.20 o 
   7  11   7        1.05        1.22      8.12 o 
   8  11   7       53.35       57.91      8.53 o 
  -7  12   7       10.31       17.66      7.57 o 
  -6  12   7      316.56      312.22     14.85 o 
  -5  12   7       30.72       30.62     12.96 o 
  -4  12   7      330.41      322.80     14.01 o 
  -3  12   7        0.94        2.44      4.01 o 
  -2  12   7      655.55      646.92     13.91 o 
  -1  12   7        8.28        4.87      3.85 o 
   0  12   7      216.71      233.34      8.98 o 
   1  12   7       48.72       46.65      4.53 o 
   2  12   7      136.01      127.52     11.64 o 
   3  12   7       78.36       63.18     10.00 o 
   4  12   7      118.25      124.31     12.03 o 
   5  12   7        5.73        0.32      8.13 o 
   6  12   7        5.74       14.25      9.06 o 
   7  12   7        8.87        8.19     12.72 o 
  -6  13   7        7.22       12.77      8.48 o 
  -5  13   7      140.41      147.78     10.86 o 
  -4  13   7        2.83       -2.34     11.39 o 
  -3  13   7      157.87      158.87     10.41 o 
  -2  13   7       37.46       37.69      5.81 o 
  -1  13   7      183.26      188.92      8.82 o 
   0  13   7       48.89       48.68      9.29 o 
   1  13   7       23.54       10.68      8.06 o 
   2  13   7      135.45      137.48     12.63 o 
   3  13   7        8.22       17.56      8.84 o 
   4  13   7       42.46       34.54      9.80 o 
   5  13   7       17.37        3.64     10.67 o 
  -3  14   7       30.45       23.78      6.14 o 
  -2  14   7        1.88       -2.59      4.30 o 
  -1  14   7       78.92       53.87     10.11 o 
   0  14   7        1.54        1.98      9.62 o 
   1  14   7       75.66       74.06     11.37 o 
   2  14   7       20.30       20.15      9.13 o 
   3  14   7      194.95      180.40     15.07 o 
 -10   0   8      773.45      760.38     33.37 o 
  -8   0   8      128.25      117.17      8.12 o 
  -6   0   8      717.59      686.88     12.89 o 
  -4   0   8        2.09        0.62      1.86 o 
  -2   0   8     1191.16     1222.83     16.46 o 
   0   0   8     3537.71     3682.35     37.87 o 
   2   0   8     4074.88     4225.69     38.82 o 
   4   0   8     1209.52     1162.80     14.12 o 
   6   0   8     1032.92     1076.70     31.54 o 
   8   0   8      751.41      755.73     54.15 o 
  10   0   8      553.54      603.45     25.97 o 
  12   0   8      172.05      146.84     15.15 o 
 -13   1   8       41.04       39.12      6.34 o 
 -12   1   8       68.11       69.39      5.49 o 
 -11   1   8      344.55      348.51     10.56 o 
 -10   1   8      363.58      376.09     17.20 o 
  -9   1   8       77.77       85.07     10.72 o 
  -8   1   8      325.06      335.39      9.78 o 
  -7   1   8      144.61      139.48      4.38 o 
  -6   1   8      447.85      449.77      8.66 o 
  -5   1   8        5.86        7.30      1.29 o 
  -4   1   8      404.42      398.71      5.14 o 
  -3   1   8      314.47      321.39      4.34 o 
  -2   1   8     1375.08     1354.74     11.07 o 
  -1   1   8      418.30      440.56      5.12 o 
   0   1   8      550.94      610.65      6.67 o 
   1   1   8      712.15      735.47      7.52 o 
   2   1   8     3205.46     3244.05     21.82 o 
   3   1   8     1795.59     1788.47     13.50 o 
   4   1   8     1564.69     1574.22     12.89 o 
   5   1   8      407.62      427.69      5.89 o 
   6   1   8        2.43        2.44      2.29 o 
   7   1   8     1483.50     1523.99     19.36 o 
   8   1   8        4.68       24.79      8.38 o 
   9   1   8      398.20      410.79     11.81 o 
  10   1   8        1.50       -1.77      4.49 o 
  11   1   8       95.61       88.52      8.51 o 
  12   1   8       44.44       50.63      7.83 o 
 -13   2   8       12.21       18.58      7.29 o 
 -12   2   8       27.59       18.68      7.05 o 
 -11   2   8      138.90      148.37     13.22 o 
 -10   2   8       12.97        3.18      4.78 o 
  -9   2   8      625.68      620.49     14.11 o 
  -8   2   8      225.38      189.75      7.03 o 
  -7   2   8      229.55      233.00      6.58 o 
  -6   2   8       82.78       94.81      4.34 o 
  -5   2   8     2482.15     2476.58     27.40 o 
  -4   2   8       10.56       10.40      1.81 o 
  -3   2   8     6360.87     6472.74     47.27 o 
  -2   2   8     2172.98     2207.06     17.33 o 
  -1   2   8     5843.24     5896.79     36.65 o 
   0   2   8     1105.54     1123.35      9.47 o 
   1   2   8     4417.27     4499.52     31.78 o 
   2   2   8     2584.28     2587.95     21.19 o 
   3   2   8      477.75      509.91      5.84 o 
   4   2   8        1.35        3.20      1.51 o 
   5   2   8      275.51      273.23      5.32 o 
   6   2   8      119.66      123.92      3.77 o 
   7   2   8      224.15      233.14      6.88 o 
   8   2   8       55.97       72.19      5.05 o 
   9   2   8        0.30        0.88      3.44 o 
  10   2   8       33.53       21.49      4.81 o 
  11   2   8        1.21        1.84      5.79 o 
  12   2   8       14.39       14.47      6.28 o 
 -12   3   8       49.60       60.13      9.96 o 
 -11   3   8        2.02        2.55      6.07 o 
 -10   3   8      237.19      233.16     15.98 o 
  -9   3   8      124.96      125.86      8.96 o 
  -8   3   8      260.20      275.88      8.64 o 
  -7   3   8       52.53       62.00      4.10 o 
  -6   3   8     1155.73     1172.38     15.95 o 
  -5   3   8        2.27        4.46      2.32 o 
  -4   3   8     1886.50     1821.90     17.71 o 
  -3   3   8      831.94      846.26      9.21 o 
  -2   3   8     2341.12     2403.63     17.67 o 
  -1   3   8      244.17      268.87      4.19 o 
   0   3   8     4109.50     4019.48     30.69 o 
   1   3   8     3984.67     3990.91     29.75 o 
   2   3   8     2142.02     2071.63     17.12 o 
   3   3   8      200.68      200.32      4.15 o 
   4   3   8      257.11      285.16      5.49 o 
   5   3   8      678.26      670.15     10.67 o 
   6   3   8      691.10      672.12     11.46 o 
   7   3   8      101.18       97.09      4.39 o 
   8   3   8       49.26       43.73      5.84 o 
   9   3   8       19.62       10.07      6.34 o 
  10   3   8        3.64        3.90      7.15 o 
  11   3   8       56.39       57.96      7.51 o 
  12   3   8       10.42        8.32      6.10 o 
 -12   4   8       33.11       40.32      7.62 o 
 -11   4   8       23.71       18.89      6.74 o 
 -10   4   8       43.63       37.68     10.12 o 
  -9   4   8      337.90      320.52     24.06 o 
  -8   4   8      124.42      134.88      6.59 o 
  -7   4   8       94.38      107.89      4.98 o 
  -6   4   8       15.76       12.39      4.37 o 
  -5   4   8      321.06      312.67     10.39 o 
  -4   4   8      140.62      139.20      4.81 o 
  -3   4   8      559.80      561.78      8.78 o 
  -2   4   8       37.86       37.06      1.98 o 
  -1   4   8      468.14      476.66      8.06 o 
   0   4   8     1191.48     1169.27     12.92 o 
   1   4   8     1177.91     1141.58     11.91 o 
   2   4   8     4069.64     3976.60     32.11 o 
   3   4   8      587.40      617.49      8.26 o 
   4   4   8     1075.97     1092.19     13.59 o 
   5   4   8      538.11      516.49      9.19 o 
   6   4   8     1396.03     1401.14     16.99 o 
   7   4   8      214.54      221.60      6.32 o 
   8   4   8      517.63      525.46     15.36 o 
   9   4   8      190.74      182.85      9.97 o 
  10   4   8      230.59      213.80     10.92 o 
  11   4   8        1.73       -3.15      4.79 o 
  12   4   8      159.96      166.19     10.84 o 
 -12   5   8       22.54       25.76      7.85 o 
 -11   5   8      162.71      171.05     20.82 o 
 -10   5   8       10.09       11.45      6.34 o 
  -9   5   8      165.73      175.86     10.95 o 
  -8   5   8       73.70       47.92      6.77 o 
  -7   5   8       25.16       23.24      4.39 o 
  -6   5   8        5.84       10.92      5.32 o 
  -5   5   8       72.79       70.62      4.38 o 
  -4   5   8      686.53      706.11     12.33 o 
  -3   5   8        3.22       -0.35      1.91 o 
  -2   5   8      279.95      291.70      6.59 o 
  -1   5   8      660.80      649.87      8.58 o 
   0   5   8        6.40       11.63      1.68 o 
   1   5   8      850.38      878.16     15.66 o 
   2   5   8      169.04      165.63      3.63 o 
   3   5   8     1791.34     1776.56     19.02 o 
   4   5   8      123.72      129.24      4.41 o 
   5   5   8      630.60      665.81     10.27 o 
   6   5   8     1111.05     1128.24     14.79 o 
   7   5   8     1639.06     1668.77     20.50 o 
   8   5   8        1.78        4.79      3.38 o 
   9   5   8      132.61      121.89      8.22 o 
  10   5   8       28.88       30.71      5.91 o 
  11   5   8      213.60      192.49     10.54 o 
  12   5   8        4.80       11.63      5.75 o 
 -11   6   8      206.70      211.51     19.84 o 
 -10   6   8       58.12       57.22      8.89 o 
  -9   6   8      156.33      156.74     29.59 o 
  -8   6   8        2.30        1.39      5.17 o 
  -7   6   8      229.04      228.80     11.31 o 
  -6   6   8        5.16        4.77      3.05 o 
  -5   6   8      336.33      322.52     11.26 o 
  -4   6   8      118.92      111.64      5.27 o 
  -3   6   8     1902.57     1887.25     24.41 o 
  -2   6   8       57.69       60.86      3.72 o 
  -1   6   8      800.65      797.30     13.61 o 
   0   6   8       28.18       34.57      2.24 o 
   1   6   8     1209.20     1231.34     17.04 o 
   2   6   8     1239.94     1234.22     18.30 o 
   3   6   8     1220.78     1210.84     14.18 o 
   4   6   8      217.79      210.45      5.43 o 
   5   6   8       25.90       22.95      2.83 o 
   6   6   8      457.09      467.77      8.86 o 
   7   6   8      131.93      140.94      7.15 o 
   8   6   8      309.80      293.49     11.05 o 
   9   6   8       63.02       51.23      6.19 o 
  10   6   8       67.23       68.64      7.07 o 
  11   6   8        2.96       -0.54      4.71 o 
 -11   7   8       23.94       29.82      8.61 o 
 -10   7   8      237.51      218.20     13.55 o 
  -9   7   8        0.03       -4.36      6.04 o 
  -8   7   8      287.95      255.73     13.51 o 
  -7   7   8        0.48        2.10      4.04 o 
  -6   7   8     1040.08     1052.97     17.64 o 
  -5   7   8      281.72      277.68      8.43 o 
  -4   7   8     1269.37     1315.99     19.62 o 
  -3   7   8      826.95      800.08     12.78 o 
  -2   7   8     1732.81     1749.20     24.42 o 
  -1   7   8      135.45      130.27      5.23 o 
   0   7   8     1406.55     1394.30     18.31 o 
   1   7   8      397.62      407.17      6.93 o 
   2   7   8     2549.76     2396.91     27.94 o 
   3   7   8       32.19       35.09      3.51 o 
   4   7   8        3.33        3.33      2.06 o 
   5   7   8      422.88      408.37      8.40 o 
   6   7   8       70.01       71.49      4.58 o 
   7   7   8        0.73       -1.27      2.82 o 
   8   7   8        0.49       -0.12      3.13 o 
   9   7   8        9.87        4.03      3.87 o 
  10   7   8        1.92        1.21      5.93 o 
  11   7   8        3.64        1.26      4.04 o 
 -10   8   8        2.85        5.26      7.35 o 
  -9   8   8      128.58      138.27     22.89 o 
  -8   8   8       61.21       79.86      7.17 o 
  -7   8   8      241.24      238.59     10.14 o 
  -6   8   8       35.86       36.24      6.91 o 
  -5   8   8      211.12      205.97      9.15 o 
  -4   8   8       53.84       51.72      5.63 o 
  -3   8   8     1023.24     1022.42     15.78 o 
  -2   8   8      146.18      150.69      6.01 o 
  -1   8   8     1122.34     1188.99     16.96 o 
   0   8   8      639.42      669.31     11.71 o 
   1   8   8      670.25      681.06      9.58 o 
   2   8   8      353.93      334.31      9.21 o 
   3   8   8      280.74      268.12      8.25 o 
   4   8   8      583.42      580.71     13.80 o 
   5   8   8       32.93       32.86      4.09 o 
   6   8   8       19.41       22.96      3.52 o 
   7   8   8        0.72       -1.07      3.03 o 
   8   8   8      201.23      186.37     17.56 o 
   9   8   8        7.63        6.30      3.66 o 
  10   8   8       54.64       48.74     10.43 o 
 -10   9   8        0.34       -1.43     12.96 o 
  -9   9   8       81.32       87.01     10.84 o 
  -8   9   8       59.03       53.19      8.67 o 
  -7   9   8       96.78       89.42     10.43 o 
  -6   9   8       17.70       13.15      6.13 o 
  -5   9   8       34.62       40.57      4.92 o 
  -4   9   8       86.51       94.15      5.84 o 
  -3   9   8       24.63       23.69      3.81 o 
  -2   9   8       40.60       43.89      4.21 o 
  -1   9   8      261.63      256.15     10.75 o 
   0   9   8       89.18       89.50      5.01 o 
   1   9   8      296.33      296.15     12.85 o 
   2   9   8       66.34       64.27      6.81 o 
   3   9   8      669.77      657.05     15.00 o 
   4   9   8       48.82       50.08      5.36 o 
   5   9   8      903.84      924.26     18.38 o 
   6   9   8        2.04        0.56      2.73 o 
   7   9   8      477.97      454.42      9.58 o 
   8   9   8        2.17       -2.79      4.60 o 
   9   9   8      205.08      193.94     11.64 o 
  -9  10   8        1.46        6.25      7.61 o 
  -8  10   8       76.11       72.91      9.60 o 
  -7  10   8       52.76       45.55      8.12 o 
  -6  10   8       11.16        4.61      7.22 o 
  -5  10   8      293.49      329.83     20.56 o 
  -4  10   8        7.71        7.00      3.93 o 
  -3  10   8      230.36      238.29     11.00 o 
  -2  10   8        9.27       18.60      4.20 o 
  -1  10   8      130.27      135.58      6.61 o 
   0  10   8      110.20      107.12      5.97 o 
   1  10   8       21.96       17.15      4.17 o 
   2  10   8      134.44      138.56      7.39 o 
   3  10   8        4.63       -0.66      3.56 o 
   4  10   8      811.12      818.00     19.71 o 
   5  10   8       12.86       15.82      3.88 o 
   6  10   8      286.08      284.22     16.10 o 
   7  10   8        2.02        2.44      5.76 o 
   8  10   8      107.27      103.52      7.59 o 
   9  10   8       15.23       12.72      6.56 o 
  -8  11   8      134.99      140.88     31.73 o 
  -7  11   8        0.60        3.50     13.72 o 
  -6  11   8      227.76      213.89     12.70 o 
  -5  11   8        3.46       13.42      6.40 o 
  -4  11   8      693.45      732.54     19.08 o 
  -3  11   8       69.17       77.38      6.13 o 
  -2  11   8      132.07      125.17      6.85 o 
  -1  11   8        5.24        2.73      3.77 o 
   0  11   8      419.19      392.35     17.45 o 
   1  11   8        3.34        3.63      4.12 o 
   2  11   8      217.45      215.76      8.87 o 
   3  11   8       25.78       27.24      4.40 o 
   4  11   8       63.17       77.51     10.54 o 
   5  11   8      167.80      176.54     21.49 o 
   6  11   8       10.21       14.19      9.81 o 
   7  11   8       51.43       46.42     11.70 o 
   8  11   8        0.09        7.24     12.63 o 
  -7  12   8      287.61      324.16     16.52 o 
  -6  12   8        3.02       -0.85      6.78 o 
  -5  12   8      229.95      222.46     28.71 o 
  -4  12   8       17.35       20.46      6.53 o 
  -3  12   8      179.28      203.70     12.25 o 
  -2  12   8        0.18       -0.84      4.09 o 
  -1  12   8      544.90      531.01     13.27 o 
   0  12   8        1.01       -1.74      4.17 o 
   1  12   8      212.71      197.83      8.48 o 
   2  12   8       67.95       58.44      4.98 o 
   3  12   8       53.86       39.23     13.39 o 
   4  12   8        0.09       -4.32      9.34 o 
   5  12   8      107.40      120.97     12.76 o 
   6  12   8       24.92       21.97      9.79 o 
  -5  13   8        0.45        1.60      6.79 o 
  -4  13   8      143.42      144.68     15.91 o 
  -3  13   8       16.07       14.13      5.62 o 
  -2  13   8      134.08      141.03      9.06 o 
  -1  13   8        2.41       -4.33      4.33 o 
   0  13   8       58.66       54.82      5.59 o 
   1  13   8       71.44       67.00     26.61 o 
   2  13   8       35.23       35.42      9.62 o 
   3  13   8      103.04       94.55     12.14 o 
   4  13   8       18.50        6.84     11.41 o 
   5  13   8       33.65       14.58     14.34 o 
  -2  14   8       66.68       60.35      7.09 o 
  -1  14   8        3.13        7.96      8.29 o 
   0  14   8       39.45       51.20     15.51 o 
   1  14   8       12.64       12.74      9.48 o 
  -9   0   9       82.93       71.73      5.08 o 
  -7   0   9      296.48      290.95      8.21 o 
  -5   0   9       23.65       25.45      3.03 o 
  -3   0   9       15.59       17.06      2.59 o 
  -1   0   9      789.57      821.70     11.58 o 
   1   0   9      576.55      571.90      8.38 o 
   3   0   9     1855.61     1934.66     22.28 o 
   5   0   9      591.70      624.54     10.97 o 
   7   0   9     1556.46     1632.13     31.55 o 
   9   0   9      371.18      355.47     19.34 o 
  11   0   9      206.49      189.62     16.34 o 
 -12   1   9       76.22       56.98      6.62 o 
 -11   1   9       77.03       77.73      6.68 o 
 -10   1   9      215.10      234.24     11.05 o 
  -9   1   9      267.85      282.86      7.49 o 
  -8   1   9      275.67      271.03      8.83 o 
  -7   1   9        2.61        3.65      2.66 o 
  -6   1   9      269.93      266.56      6.73 o 
  -5   1   9      675.70      692.47      8.83 o 
  -4   1   9       56.66       62.55      4.02 o 
  -3   1   9     1773.16     1799.79     16.33 o 
  -2   1   9     1144.67     1169.67     12.22 o 
  -1   1   9     1700.85     1775.23     14.34 o 
   0   1   9        1.86        0.80      1.47 o 
   1   1   9      145.67      126.85      3.35 o 
   2   1   9     1600.57     1685.45     13.91 o 
   3   1   9     2022.61     2020.24     16.95 o 
   4   1   9      124.25      124.74      4.50 o 
   5   1   9      165.68      199.51      5.15 o 
   6   1   9      206.09      208.68      7.49 o 
   7   1   9       76.94       87.14      4.91 o 
   8   1   9     1020.06     1070.19     20.20 o 
   9   1   9       20.56       32.95      4.89 o 
  10   1   9      233.65      239.50     12.18 o 
  11   1   9        0.12       -5.06      5.06 o 
  12   1   9       71.17       62.21     12.39 o 
 -12   2   9       56.04       43.09      5.59 o 
 -11   2   9       16.62       13.91      4.19 o 
 -10   2   9      409.99      399.37     13.75 o 
  -9   2   9        4.70        8.34      3.92 o 
  -8   2   9      357.33      359.11     10.47 o 
  -7   2   9       11.76        7.09      2.69 o 
  -6   2   9     1059.18     1075.49     13.46 o 
  -5   2   9        6.09        9.74      2.19 o 
  -4   2   9     5104.71     4978.15     50.03 o 
  -3   2   9      452.93      417.09      7.96 o 
  -2   2   9     3146.61     3109.61     27.43 o 
  -1   2   9       40.35       35.65      1.56 o 
   0   2   9     2047.77     1980.71     16.48 o 
   1   2   9      274.33      255.70      4.38 o 
   2   2   9     7168.73     7322.14     59.68 o 
   3   2   9        8.28        9.26      1.69 o 
   4   2   9      276.79      267.20      8.47 o 
   5   2   9       51.39       47.72      4.56 o 
   6   2   9        8.42       12.44      2.40 o 
   7   2   9       96.09       88.66      6.82 o 
   8   2   9      230.56      217.17     13.29 o 
   9   2   9        7.69        2.65      3.86 o 
  10   2   9       36.25       40.11      5.58 o 
  11   2   9        0.21       -0.28      7.29 o 
  12   2   9        0.95       -2.31      5.48 o 
 -12   3   9        0.76        1.06      5.97 o 
 -11   3   9      159.57      143.74      9.87 o 
 -10   3   9        0.31        8.58      5.40 o 
  -9   3   9      143.66      140.85      8.95 o 
  -8   3   9      267.17      230.67      8.88 o 
  -7   3   9      648.37      677.10     13.32 o 
  -6   3   9      122.01      146.00      6.97 o 
  -5   3   9     1617.25     1595.33     19.87 o 
  -4   3   9        5.88        7.41      2.63 o 
  -3   3   9     7709.94     7622.72     57.37 o 
  -2   3   9      102.34      107.95      3.32 o 
  -1   3   9     2232.74     2268.55     20.11 o 
   0   3   9     1423.56     1394.88     12.93 o 
   1   3   9     2660.19     2643.99     22.16 o 
   2   3   9      451.80      414.89      6.05 o 
   3   3   9     1465.07     1459.75     14.22 o 
   4   3   9      296.67      283.38      5.75 o 
   5   3   9      738.03      740.15     10.03 o 
   6   3   9       14.46       21.99      3.82 o 
   7   3   9        4.11        7.95      3.35 o 
   8   3   9       48.54       56.21      5.69 o 
   9   3   9        0.50       -3.55      4.28 o 
  10   3   9       61.49       42.54      6.93 o 
  11   3   9        2.61        5.61      5.63 o 
  12   3   9       35.86       33.40      9.81 o 
 -12   4   9        6.23       -5.88      5.88 o 
 -11   4   9      111.92       90.48      9.14 o 
 -10   4   9      106.98      105.49      9.08 o 
  -9   4   9      330.03      335.84     13.71 o 
  -8   4   9       96.23      104.62     13.82 o 
  -7   4   9      174.21      178.69      7.26 o 
  -6   4   9        7.95        3.28      3.25 o 
  -5   4   9      235.27      219.45      7.39 o 
  -4   4   9      560.15      547.58     13.67 o 
  -3   4   9      218.58      229.02      4.87 o 
  -2   4   9      610.08      624.03      7.42 o 
  -1   4   9      384.76      385.90      5.99 o 
   0   4   9      315.54      314.10      6.93 o 
   1   4   9     1662.47     1632.77     16.73 o 
   2   4   9      481.47      520.14      7.38 o 
   3   4   9      974.40     1011.95     11.12 o 
   4   4   9      593.99      579.90      9.27 o 
   5   4   9     1195.18     1254.25     15.65 o 
   6   4   9       75.60       93.87      4.40 o 
   7   4   9      264.79      256.49      6.94 o 
   8   4   9       37.26       37.43      5.84 o 
   9   4   9      245.91      244.23     11.48 o 
  10   4   9       15.92       13.30      5.62 o 
  11   4   9      154.55      144.49     12.41 o 
  12   4   9        0.54       -1.49      5.82 o 
 -12   5   9       81.99       75.13     11.53 o 
 -11   5   9       18.69       30.57      7.70 o 
 -10   5   9       84.33       85.97      9.02 o 
  -9   5   9       15.90       11.60      5.90 o 
  -8   5   9       65.04       73.00      7.80 o 
  -7   5   9       25.85       18.15      4.49 o 
  -6   5   9       12.74       10.71      3.64 o 
  -5   5   9      168.77      151.55      5.72 o 
  -4   5   9      179.07      188.12      8.09 o 
  -3   5   9      440.76      441.95      9.48 o 
  -2   5   9      168.16      189.39      5.41 o 
  -1   5   9       51.38       53.79      2.95 o 
   0   5   9      645.98      651.82     10.11 o 
   1   5   9       10.05       10.22      2.33 o 
   2   5   9     1273.60     1305.90     16.00 o 
   3   5   9      252.17      221.91      5.33 o 
   4   5   9      471.27      471.60      9.22 o 
   5   5   9      139.19      132.31      5.78 o 
   6   5   9      851.90      825.74     12.40 o 
   7   5   9        5.47        4.33      3.29 o 
   8   5   9      337.92      321.46     12.56 o 
   9   5   9      205.98      205.29     10.59 o 
  10   5   9      441.74      439.66     17.70 o 
  11   5   9        0.06        4.64      5.53 o 
 -11   6   9       28.32       24.21     10.86 o 
 -10   6   9       73.40       52.00      8.57 o 
  -9   6   9       74.86       81.03     16.22 o 
  -8   6   9      160.95      166.29     23.15 o 
  -7   6   9       11.47       11.58      4.66 o 
  -6   6   9      258.26      280.66      8.65 o 
  -5   6   9        2.07        0.20      2.85 o 
  -4   6   9      363.53      403.09      9.65 o 
  -3   6   9       95.03       87.90      4.81 o 
  -2   6   9     1019.04     1017.83     40.58 o 
  -1   6   9       59.45       60.19      3.88 o 
   0   6   9     1755.75     1716.79     17.34 o 
   1   6   9      443.09      462.31      8.22 o 
   2   6   9      596.77      585.29      9.75 o 
   3   6   9       13.82       18.33      7.46 o 
   4   6   9      144.54      160.91      6.15 o 
   5   6   9      451.34      453.49      9.94 o 
   6   6   9        9.56       11.06      3.35 o 
   7   6   9      346.12      353.84     10.95 o 
   8   6   9       22.62       22.04      4.09 o 
   9   6   9       50.51       58.14      6.82 o 
  10   6   9       55.76       57.52      6.92 o 
  11   6   9      105.44       91.34      8.21 o 
 -11   7   9       69.28       70.00     10.06 o 
 -10   7   9        2.20        5.76      6.88 o 
  -9   7   9      115.09      110.92     10.54 o 
  -8   7   9        8.78       10.04      6.62 o 
  -7   7   9      540.68      549.51     18.80 o 
  -6   7   9       17.76       13.71      3.90 o 
  -5   7   9     1225.80     1199.59     19.06 o 
  -4   7   9        1.21       -2.49      2.83 o 
  -3   7   9     1087.52     1081.33     17.26 o 
  -2   7   9      203.41      182.28      9.04 o 
  -1   7   9     1571.66     1588.07     22.97 o 
   0   7   9      131.80      135.95      4.79 o 
   1   7   9     1006.18      981.52     13.22 o 
   2   7   9        6.09        1.63      2.37 o 
   3   7   9      153.69      146.62      7.62 o 
   4   7   9       10.58        9.65      2.40 o 
   5   7   9      217.25      214.54      6.76 o 
   6   7   9       41.49       49.74      6.62 o 
   7   7   9       63.73       76.11      5.18 o 
   8   7   9       14.49       10.75      3.67 o 
   9   7   9       68.48       65.71      9.58 o 
  10   7   9        2.18        0.96      4.62 o 
 -10   8   9        5.42        1.45      7.46 o 
  -9   8   9      112.34      113.80     10.93 o 
  -8   8   9       99.75       80.16      9.70 o 
  -7   8   9      128.77      143.58     14.56 o 
  -6   8   9      625.78      614.11     13.39 o 
  -5   8   9        4.69       -4.73      6.50 o 
  -4   8   9      512.36      525.58     13.84 o 
  -3   8   9      120.57       97.33      6.60 o 
  -2   8   9     1195.70     1188.80     17.49 o 
  -1   8   9        6.54       10.73      3.29 o 
   0   8   9     1887.70     1872.35     23.50 o 
   1   8   9      488.65      481.04     10.08 o 
   2   8   9      151.54      145.48      6.73 o 
   3   8   9      680.81      659.88     15.24 o 
   4   8   9      129.23      137.17      7.54 o 
   5   8   9      192.36      190.51      6.04 o 
   6   8   9       23.36       19.90      3.56 o 
   7   8   9      124.12      116.04      5.95 o 
   8   8   9       31.20       30.35      4.29 o 
   9   8   9      144.33      127.37      9.38 o 
  10   8   9        0.86        1.23      3.93 o 
  -9   9   9        0.93        7.10     13.24 o 
  -8   9   9      310.00      313.86     24.35 o 
  -7   9   9       66.86       62.43      8.57 o 
  -6   9   9       19.88       26.74      6.96 o 
  -5   9   9       39.19       40.96      5.20 o 
  -4   9   9       72.64       62.58      7.82 o 
  -3   9   9      139.09      142.88      7.99 o 
  -2   9   9        7.63       10.42      4.15 o 
  -1   9   9      249.53      255.40      9.82 o 
   0   9   9      606.37      579.16     11.43 o 
   1   9   9       16.13       11.39      4.22 o 
   2   9   9      436.65      414.58     13.35 o 
   3   9   9       15.70       20.79      4.73 o 
   4   9   9      306.67      325.56     13.83 o 
   5   9   9       41.11       39.99      5.39 o 
   6   9   9      328.78      336.71      9.92 o 
   7   9   9        3.13        4.05      3.19 o 
   8   9   9      161.05      154.22     10.10 o 
   9   9   9        0.10        0.29      6.08 o 
  -8  10   9       33.81       23.75      7.83 o 
  -7  10   9       81.49       89.16     11.53 o 
  -6  10   9       28.47       30.77      7.70 o 
  -5  10   9       28.80       21.20      4.99 o 
  -4  10   9      230.35      237.10     11.79 o 
  -3  10   9      143.97      148.91      7.37 o 
  -2  10   9      233.57      232.65     12.69 o 
  -1  10   9      148.86      161.83      7.95 o 
   0  10   9      125.91      117.03      9.45 o 
   1  10   9      280.26      251.81      9.84 o 
   2  10   9        9.77        7.20      4.33 o 
   3  10   9      210.05      191.23     12.37 o 
   4  10   9       41.88       46.79      7.75 o 
   5  10   9      546.51      562.25     15.08 o 
   6  10   9       10.69       14.07      4.09 o 
   7  10   9      100.71       74.77     10.55 o 
   8  10   9        0.11       -1.89      4.37 o 
  -7  11   9      184.50      192.10     13.19 o 
  -6  11   9        5.29        7.58      6.87 o 
  -5  11   9      128.84      113.14     10.14 o 
  -4  11   9       11.77        3.66      5.76 o 
  -3  11   9      354.77      355.39     16.04 o 
  -2  11   9        0.52        1.18      4.13 o 
  -1  11   9      119.43      130.39      7.08 o 
   0  11   9        2.12        1.47      4.30 o 
   1  11   9      338.20      346.11     11.76 o 
   2  11   9        7.29        3.28      4.41 o 
   3  11   9      155.54      165.49      8.20 o 
   4  11   9      167.13      178.06     10.09 o 
   5  11   9       73.09       65.55     10.10 o 
   6  11   9       20.41       18.96     15.48 o 
   7  11   9       23.61       17.68      9.24 o 
  -6  12   9      313.47      315.48     20.99 o 
  -5  12   9       13.78        0.47      6.25 o 
  -4  12   9      157.32      131.17      8.82 o 
  -3  12   9        2.65        1.42      4.48 o 
  -2  12   9      188.81      184.59      8.43 o 
  -1  12   9       33.59       27.63      5.73 o 
   0  12   9      354.94      361.43     12.13 o 
   1  12   9       51.36       60.47      6.29 o 
   2  12   9       99.83       97.85      6.75 o 
   3  12   9        6.32        4.97      3.69 o 
   4  12   9       95.55       95.87     12.23 o 
   5  12   9        1.20        1.68     10.36 o 
   6  12   9       71.26       72.34     19.53 o 
  -4  13   9        9.02        1.83      6.46 o 
  -3  13   9       82.14       77.91      7.33 o 
  -2  13   9        1.02        4.39      4.61 o 
  -1  13   9      104.94      118.49     13.14 o 
   0  13   9       19.94       16.26      5.07 o 
   1  13   9       54.40       57.77      5.69 o 
   2  13   9       54.64       65.46     11.13 o 
   3  13   9       54.36       50.12     10.71 o 
   4  13   9       54.61       67.13     15.63 o 
 -10   0  10      342.89      329.55     22.15 o 
  -8   0  10      239.05      228.23      8.04 o 
  -6   0  10      171.85      181.09      6.55 o 
  -4   0  10       73.69       75.82      4.36 o 
  -2   0  10      513.33      545.36     11.26 o 
   0   0  10        1.12        1.26      3.37 o 
   2   0  10      745.99      808.21     22.30 o 
   4   0  10       42.55       49.41      3.88 o 
   6   0  10      855.73      805.43     19.49 o 
   8   0  10      762.11      818.67     21.44 o 
  10   0  10      196.87      217.02     17.20 o 
  12   0  10      318.53      348.37     22.73 o 
 -11   1  10      182.91      174.02      8.68 o 
 -10   1  10      107.00      104.72      6.43 o 
  -9   1  10      131.80      124.31      6.68 o 
  -8   1  10      369.82      370.93     10.92 o 
  -7   1  10        1.92       -0.72      3.05 o 
  -6   1  10      939.16      955.80     14.16 o 
  -5   1  10      251.83      272.93      8.35 o 
  -4   1  10     1766.24     1734.14     17.98 o 
  -3   1  10      309.60      331.60      5.82 o 
  -2   1  10      276.70      256.40      5.17 o 
  -1   1  10       17.70       13.75      1.89 o 
   0   1  10      899.55      964.43     10.77 o 
   1   1  10      169.92      177.17      4.19 o 
   2   1  10      941.08      952.36     11.01 o 
   3   1  10      103.35      104.82      3.57 o 
   4   1  10      421.12      445.36      7.20 o 
   5   1  10      297.10      323.39      9.09 o 
   6   1  10      320.33      317.43      8.89 o 
   7   1  10      597.62      602.20     12.08 o 
   8   1  10       15.13        5.29      3.80 o 
   9   1  10      140.56      134.49      7.86 o 
  10   1  10        6.89        3.78      5.34 o 
  11   1  10      296.81      258.13     13.34 o 
  12   1  10        0.60       -0.03      6.10 o 
 -12   2  10        0.11        0.00      5.53 o 
 -11   2  10      179.98      197.50     18.20 o 
 -10   2  10        6.22        3.04      3.65 o 
  -9   2  10      158.35      151.09      6.38 o 
  -8   2  10        1.71        4.48      2.93 o 
  -7   2  10       75.40       67.66      4.55 o 
  -6   2  10      205.93      218.81      6.58 o 
  -5   2  10     2338.74     2312.66     26.70 o 
  -4   2  10        0.22        5.36      2.61 o 
  -3   2  10     4650.71     4592.45     46.83 o 
  -2   2  10        0.24        5.96      5.84 o 
  -1   2  10     2565.60     2612.03     21.12 o 
   0   2  10       31.47       29.63      2.08 o 
   1   2  10     2439.19     2416.34     20.92 o 
   2   2  10      480.04      500.87      7.38 o 
   3   2  10     2863.30     2870.12     25.89 o 
   4   2  10        0.67       -0.64      1.90 o 
   5   2  10        8.72       10.45      3.03 o 
   6   2  10       73.74       75.40      4.25 o 
   7   2  10      199.82      214.63     12.82 o 
   8   2  10        8.18        8.87      6.43 o 
   9   2  10       93.16      114.90      8.92 o 
  10   2  10       24.64       26.91      6.60 o 
  11   2  10        6.95       -4.50      5.37 o 
  12   2  10       14.61        5.60      6.28 o 
 -12   3  10       15.57       10.10      5.33 o 
 -11   3  10        7.89        5.64      4.27 o 
 -10   3  10      189.40      184.97      8.54 o 
  -9   3  10       67.66       64.86      5.03 o 
  -8   3  10       10.19       17.00      3.64 o 
  -7   3  10      716.28      704.76     12.07 o 
  -6   3  10     2119.17     2082.63     24.59 o 
  -5   3  10       49.08       48.69      3.77 o 
  -4   3  10     2528.28     2466.14     28.03 o 
  -3   3  10       11.06       19.16      2.85 o 
  -2   3  10     2319.87     2288.92     23.42 o 
  -1   3  10      202.43      187.49      5.72 o 
   0   3  10     2073.05     2105.12     17.52 o 
   1   3  10     1305.90     1327.85     13.72 o 
   2   3  10     1856.19     1850.12     17.12 o 
   3   3  10      621.78      639.69      9.21 o 
   4   3  10       81.41       96.99      3.81 o 
   5   3  10       93.15       77.64      3.63 o 
   6   3  10       92.12       89.93      4.64 o 
   7   3  10      122.02      112.53      6.93 o 
   8   3  10      186.94      205.42     10.65 o 
   9   3  10      176.24      183.06     10.59 o 
  10   3  10        3.36       -0.26      5.18 o 
  11   3  10       35.02       29.10     10.48 o 
 -11   4  10       10.85        4.08      6.36 o 
 -10   4  10       58.49       49.15      7.40 o 
  -9   4  10      208.48      200.88     11.21 o 
  -8   4  10      492.70      477.92     17.00 o 
  -7   4  10       72.24       70.18      5.97 o 
  -6   4  10       87.42       98.30      5.93 o 
  -5   4  10      361.20      343.68      8.04 o 
  -4   4  10       56.27       51.99      4.22 o 
  -3   4  10      416.34      407.92      6.77 o 
  -2   4  10       38.15       36.36      2.82 o 
  -1   4  10      531.54      546.15      8.65 o 
   0   4  10      768.63      796.03     10.96 o 
   1   4  10      154.85      151.27      5.03 o 
   2   4  10     1029.35     1038.58     13.23 o 
   3   4  10     3091.04     2946.46     26.80 o 
   4   4  10      601.23      603.48     10.12 o 
   5   4  10        5.44        0.44      2.33 o 
   6   4  10      136.80      140.56      5.32 o 
   7   4  10        2.62        3.28      2.89 o 
   8   4  10      623.74      607.46     17.60 o 
   9   4  10        0.46        0.66      4.95 o 
  10   4  10      189.19      170.88     10.89 o 
  11   4  10        0.01        2.34      5.70 o 
 -11   5  10      144.58      137.67     11.24 o 
 -10   5  10        4.08        2.00      6.27 o 
  -9   5  10      296.74      316.78     22.01 o 
  -8   5  10        1.87       -0.28      4.56 o 
  -7   5  10      223.73      221.24      9.40 o 
  -6   5  10       12.14        9.98      4.08 o 
  -5   5  10       66.07       55.98      4.93 o 
  -4   5  10      155.30      147.29      5.04 o 
  -3   5  10       51.40       52.73      3.59 o 
  -2   5  10      167.31      177.55      5.45 o 
  -1   5  10      719.60      705.41     13.57 o 
   0   5  10       56.14       49.12      3.32 o 
   1   5  10       89.42       88.71      4.62 o 
   2   5  10      147.62      152.62      4.95 o 
   3   5  10      134.61      141.56      4.27 o 
   4   5  10       46.86       50.75      3.74 o 
   5   5  10      448.30      459.00      8.80 o 
   6   5  10       60.90       48.33      4.11 o 
   7   5  10      257.51      260.64      8.42 o 
   8   5  10        0.52        4.39      4.56 o 
   9   5  10      269.86      261.95     12.17 o 
  10   5  10       99.46      106.11      9.05 o 
  11   5  10      313.14      332.93     31.68 o 
 -11   6  10       24.85        5.95      7.61 o 
 -10   6  10       26.33       27.03     13.77 o 
  -9   6  10      220.04      238.99     13.10 o 
  -8   6  10       25.69       19.76      6.57 o 
  -7   6  10      384.99      401.06     18.00 o 
  -6   6  10      111.68      102.35      9.74 o 
  -5   6  10      607.03      605.82     12.61 o 
  -4   6  10      143.07      133.40      7.21 o 
  -3   6  10      603.01      628.99     10.93 o 
  -2   6  10       67.93       58.39      4.10 o 
  -1   6  10     1074.41     1074.46     23.51 o 
   0   6  10        2.15        0.21      2.22 o 
   1   6  10      155.60      159.06      5.66 o 
   2   6  10        0.82        2.12      2.75 o 
   3   6  10      251.03      259.27      5.05 o 
   4   6  10      230.03      222.54      6.22 o 
   5   6  10      658.95      681.23     12.32 o 
   6   6  10       17.90       12.38      3.48 o 
   7   6  10       44.87       36.64      4.42 o 
   8   6  10      353.74      326.65      9.72 o 
   9   6  10       90.86       83.37      7.97 o 
  10   6  10      102.90       99.83     16.65 o 
 -10   7  10       16.32       14.74      7.68 o 
  -9   7  10       12.74       18.35      7.41 o 
  -8   7  10      173.82      179.88     14.05 o 
  -7   7  10        2.66        3.53      4.69 o 
  -6   7  10      308.17      303.51      9.52 o 
  -5   7  10      135.95      128.74      6.59 o 
  -4   7  10     1549.51     1577.86     23.05 o 
  -3   7  10        5.03        3.63      3.37 o 
  -2   7  10     1714.62     1720.60     23.88 o 
  -1   7  10      128.45      137.58     10.04 o 
   0   7  10     1429.84     1448.62     19.74 o 
   1   7  10      252.47      245.99      7.26 o 
   2   7  10      180.50      188.47      7.48 o 
   3   7  10       89.54       98.33      6.01 o 
   4   7  10      440.78      451.42      8.23 o 
   5   7  10       13.40       13.06      3.20 o 
   6   7  10      212.87      202.73      7.22 o 
   7   7  10       41.18       27.73      4.21 o 
   8   7  10      205.89      211.10      7.99 o 
   9   7  10       10.29        8.90      5.03 o 
  10   7  10       73.71       73.49     13.67 o 
 -10   8  10       57.45       49.54      9.76 o 
  -9   8  10       90.92       82.24     11.01 o 
  -8   8  10       59.79       67.52      9.20 o 
  -7   8  10      162.43      182.62     10.13 o 
  -6   8  10      107.11      113.98      6.91 o 
  -5   8  10      414.21      431.09     13.37 o 
  -4   8  10       34.59       38.01      5.71 o 
  -3   8  10      721.53      713.00     16.77 o 
  -2   8  10       25.76       32.73      6.69 o 
  -1   8  10      938.69      950.77     25.18 o 
   0   8  10      932.76      908.35     14.84 o 
   1   8  10      123.68      120.87      7.01 o 
   2   8  10      126.43      125.29      6.69 o 
   3   8  10      176.09      176.26     11.92 o 
   4   8  10      277.43      259.25     10.03 o 
   5   8  10      320.42      318.92      7.41 o 
   6   8  10       32.44       26.66      3.83 o 
   7   8  10       13.25       11.22      3.82 o 
   8   8  10       71.61       64.79      6.11 o 
   9   8  10       37.74       43.32      5.42 o 
  -9   9  10      146.40      143.89     12.89 o 
  -8   9  10        9.28        2.76     12.41 o 
  -7   9  10      215.69      230.67     13.58 o 
  -6   9  10       69.58       71.77      8.87 o 
  -5   9  10       41.06       51.84      7.10 o 
  -4   9  10        3.87        4.50      4.30 o 
  -3   9  10      138.82      140.41      7.27 o 
  -2   9  10      124.87      127.55      6.81 o 
  -1   9  10      246.30      250.18      8.83 o 
   0   9  10      315.38      291.94     15.20 o 
   1   9  10      648.76      610.04     20.58 o 
   2   9  10        3.63        2.25      4.05 o 
   3   9  10       87.70       98.12      7.03 o 
   4   9  10       24.13       28.67      5.20 o 
   5   9  10      369.93      372.98     14.48 o 
   6   9  10       33.42       38.71      5.68 o 
   7   9  10      174.79      156.93      8.75 o 
   8   9  10       13.85        9.50      3.76 o 
   9   9  10      202.29      172.14      8.20 o 
  -8  10  10      108.78      107.23     11.34 o 
  -7  10  10       13.46       12.51      7.74 o 
  -6  10  10       38.95       28.17      7.34 o 
  -5  10  10       18.86       16.69      4.97 o 
  -4  10  10        9.64        3.72      4.44 o 
  -3  10  10       71.73       67.40      6.08 o 
  -2  10  10        0.62        1.77      4.05 o 
  -1  10  10      120.64      124.40      9.83 o 
   0  10  10      204.28      188.78      9.55 o 
   1  10  10      102.88      117.53      7.66 o 
   2  10  10       70.04       56.04      6.12 o 
   3  10  10       51.53       42.90      5.83 o 
   4  10  10      188.48      179.11      9.88 o 
   5  10  10        0.93       -4.21      4.21 o 
   6  10  10      179.23      175.49     13.28 o 
   7  10  10        7.33        3.19      6.20 o 
   8  10  10      101.32       98.85     16.65 o 
  -7  11  10       34.85       42.39      8.80 o 
  -6  11  10      120.50      109.64     10.81 o 
  -5  11  10        0.53       -7.22      7.22 o 
  -4  11  10      222.31      218.76      9.52 o 
  -3  11  10        6.99        3.23      4.54 o 
  -2  11  10      449.91      457.21     16.52 o 
  -1  11  10        0.39       -2.85      4.02 o 
   0  11  10       29.71       24.02     10.21 o 
   1  11  10        0.08        4.44      4.87 o 
   2  11  10      320.07      326.78     17.13 o 
   3  11  10        8.63       11.19      4.84 o 
   4  11  10      150.18      139.90      8.19 o 
   5  11  10       46.55       40.69      5.51 o 
   6  11  10       59.95       68.36     11.00 o 
  -5  12  10      161.04      166.32     27.68 o 
  -4  12  10       12.49        2.30      4.96 o 
  -3  12  10      130.18      117.46      8.89 o 
  -2  12  10        8.90        6.36      4.78 o 
  -1  12  10      284.80      297.32     11.88 o 
   0  12  10       29.37       20.01      5.53 o 
   1  12  10      361.21      395.50     17.22 o 
   2  12  10        4.73        4.27      5.25 o 
   3  12  10       82.38       78.41      6.60 o 
   4  12  10        1.78        2.92      8.21 o 
   5  12  10      133.14      144.53     14.11 o 
  -3  13  10        0.01       -1.14      5.34 o 
  -2  13  10       63.31       58.56      7.27 o 
  -1  13  10        8.41        9.54      5.50 o 
   0  13  10      118.78      148.42     10.35 o 
   1  13  10       43.39       46.13      6.05 o 
   2  13  10       36.12       35.49      5.26 o 
 -11   0  11      127.75      115.20     16.06 o 
  -9   0  11      551.63      548.90     27.25 o 
  -7   0  11       50.41       67.35     13.48 o 
  -5   0  11      401.54      396.68      9.78 o 
  -3   0  11       91.99       91.52      4.93 o 
  -1   0  11       38.63       37.36      3.71 o 
   1   0  11       74.05       75.16      4.81 o 
   3   0  11      358.14      358.72     10.06 o 
   5   0  11      348.05      352.53     13.68 o 
   7   0  11      748.53      798.94     56.15 o 
   9   0  11      476.70      446.52     16.49 o 
  11   0  11      323.53      290.96     20.68 o 
 -11   1  11       37.84       40.74     12.15 o 
 -10   1  11      216.75      220.99      8.33 o 
  -9   1  11      112.67      115.89      6.58 o 
  -8   1  11      263.92      258.87     13.41 o 
  -7   1  11       78.89       84.18      5.50 o 
  -6   1  11        3.52        6.10      3.12 o 
  -5   1  11      538.15      527.51      9.90 o 
  -4   1  11      463.34      478.34      7.35 o 
  -3   1  11      718.01      722.51      9.71 o 
  -2   1  11        7.33        5.85      1.85 o 
  -1   1  11      725.94      724.50      9.86 o 
   0   1  11      232.17      226.57      5.26 o 
   1   1  11      308.85      292.84      6.19 o 
   2   1  11      248.00      261.77      5.44 o 
   3   1  11      111.45      125.81      4.04 o 
   4   1  11       74.02       69.59      3.47 o 
   5   1  11      320.91      306.21      7.47 o 
   6   1  11       82.64       89.87      5.88 o 
   7   1  11      103.28      125.88      7.04 o 
   8   1  11      386.33      384.70     14.57 o 
   9   1  11      103.76      119.84      9.47 o 
  10   1  11      354.29      353.20     20.32 o 
  11   1  11        6.75       14.29      6.57 o 
 -11   2  11        3.89        1.53      5.05 o 
 -10   2  11       76.37       88.10      6.71 o 
  -9   2  11       20.42       17.47      4.66 o 
  -8   2  11      438.52      441.33     12.28 o 
  -7   2  11        3.30        3.12      4.05 o 
  -6   2  11     1625.10     1620.11     24.08 o 
  -5   2  11      335.32      343.23     12.11 o 
  -4   2  11     1975.93     2035.18     24.37 o 
  -3   2  11      134.51      136.32      5.20 o 
  -2   2  11     1775.43     1695.21     20.86 o 
  -1   2  11        3.67        0.19      2.09 o 
   0   2  11     1947.52     1931.06     20.15 o 
   1   2  11      437.01      432.25      6.85 o 
   2   2  11     1138.43     1202.11     13.34 o 
   3   2  11     1967.15     1877.78     19.86 o 
   4   2  11      951.85      930.04     13.65 o 
   5   2  11        5.63        2.46      2.14 o 
   6   2  11      154.90      168.14      6.37 o 
   7   2  11        1.42       -0.81      7.10 o 
   8   2  11      260.70      258.34     12.04 o 
   9   2  11        1.07       -0.84      5.03 o 
  10   2  11       13.96       11.12      6.16 o 
  11   2  11        5.06       -4.89      9.08 o 
 -11   3  11       49.29       62.83      7.98 o 
 -10   3  11       19.43        5.46      4.31 o 
  -9   3  11      184.56      192.60      7.56 o 
  -8   3  11       93.11       92.01      5.57 o 
  -7   3  11      123.10      136.96      6.25 o 
  -6   3  11      233.03      242.44     11.73 o 
  -5   3  11     1596.91     1662.26     24.00 o 
  -4   3  11        4.82        5.67      2.89 o 
  -3   3  11     2472.16     2441.67     28.15 o 
  -2   3  11      126.25      124.80      5.00 o 
  -1   3  11     1348.45     1393.32     16.35 o 
   0   3  11      429.58      448.05      6.48 o 
   1   3  11     2977.84     2983.09     26.59 o 
   2   3  11      801.77      792.54     10.58 o 
   3   3  11      399.66      439.71      8.52 o 
   4   3  11        0.42        1.40      2.25 o 
   5   3  11      103.61      106.33      4.23 o 
   6   3  11      137.76      123.20      6.77 o 
   7   3  11      139.43      103.13     10.79 o 
   8   3  11        9.21        4.89      6.03 o 
   9   3  11      163.33      140.93      9.96 o 
  10   3  11       27.54       18.44      7.69 o 
  11   3  11        5.17       11.52      6.50 o 
 -11   4  11      165.53      161.08      9.83 o 
 -10   4  11       27.41       37.61      5.62 o 
  -9   4  11      364.43      332.02     15.01 o 
  -8   4  11      176.50      181.69      7.51 o 
  -7   4  11      577.82      596.58     17.34 o 
  -6   4  11      197.40      214.97      6.91 o 
  -5   4  11        0.96        1.05      3.04 o 
  -4   4  11      122.98      114.16      5.07 o 
  -3   4  11        4.47        5.49      2.74 o 
  -2   4  11      432.02      421.65      7.85 o 
  -1   4  11       59.80       55.76      3.64 o 
   0   4  11      575.21      589.39     10.08 o 
   1   4  11      294.68      283.15      6.90 o 
   2   4  11      190.25      194.75      4.83 o 
   3   4  11       27.70       23.87      2.88 o 
   4   4  11       12.76       11.27      2.60 o 
   5   4  11      102.78       95.75      5.20 o 
   6   4  11       84.26       87.80      5.31 o 
   7   4  11      545.89      542.83     13.71 o 
   8   4  11       31.56       33.24      6.06 o 
   9   4  11      287.75      266.98     12.96 o 
  10   4  11        6.41        6.83      5.72 o 
  11   4  11      221.82      212.03     12.52 o 
 -11   5  11        1.86       -1.19      6.76 o 
 -10   5  11      201.11      171.14     11.73 o 
  -9   5  11        0.33       -1.48      6.09 o 
  -8   5  11      288.07      285.21     11.31 o 
  -7   5  11       25.45       26.83      9.45 o 
  -6   5  11       87.74       79.19      5.42 o 
  -5   5  11        0.62        3.49      3.11 o 
  -4   5  11      182.49      183.20      8.08 o 
  -3   5  11      570.59      534.30     11.28 o 
  -2   5  11       68.51       60.03      3.71 o 
  -1   5  11      147.69      156.13      5.33 o 
   0   5  11       89.77      110.80      6.69 o 
   1   5  11       19.26       16.48      3.82 o 
   2   5  11      655.42      673.69     17.08 o 
   3   5  11       47.05       39.37      3.20 o 
   4   5  11        1.83        0.14      2.42 o 
   5   5  11      165.75      153.81      9.12 o 
   6   5  11      427.20      441.10     10.50 o 
   7   5  11        0.13       -1.21      3.34 o 
   8   5  11      365.71      363.22     13.86 o 
   9   5  11       37.16       32.69      6.63 o 
  10   5  11      306.81      309.86     26.85 o 
 -10   6  11       15.65        2.41      6.96 o 
  -9   6  11       78.79       91.12     15.34 o 
  -8   6  11       76.75       74.59      8.96 o 
  -7   6  11       29.07       23.50      5.48 o 
  -6   6  11      292.16      342.48     12.08 o 
  -5   6  11      249.25      251.29      8.54 o 
  -4   6  11      603.43      588.39     11.01 o 
  -3   6  11      367.51      381.39      8.66 o 
  -2   6  11      553.16      573.19     11.88 o 
  -1   6  11      129.88      136.28      7.13 o 
   0   6  11        6.09        4.54      2.56 o 
   1   6  11       55.23       50.93      4.89 o 
   2   6  11      456.43      484.67     11.85 o 
   3   6  11      146.13      142.61      6.90 o 
   4   6  11      625.70      636.18     11.64 o 
   5   6  11        3.16        0.76      2.91 o 
   6   6  11      599.49      613.69     18.01 o 
   7   6  11      171.48      177.81      8.43 o 
   8   6  11       80.87       91.44      6.84 o 
   9   6  11      171.90      190.78     10.89 o 
  10   6  11       73.07       73.69      8.26 o 
 -10   7  11        0.01       -6.71      6.71 o 
  -9   7  11       86.14       70.47      9.89 o 
  -8   7  11        7.30        9.17      6.75 o 
  -7   7  11      346.50      376.66     18.48 o 
  -6   7  11        0.16        1.42      4.76 o 
  -5   7  11      662.95      640.24     20.95 o 
  -4   7  11       50.43       47.19      5.44 o 
  -3   7  11     1788.57     1857.71     26.00 o 
  -2   7  11       33.31       23.78      4.25 o 
  -1   7  11      238.06      236.42      9.40 o 
   0   7  11      273.23      295.33     10.14 o 
   1   7  11      640.72      665.94     16.84 o 
   2   7  11       46.73       39.42      4.86 o 
   3   7  11      784.54      789.01     15.84 o 
   4   7  11        7.80        9.07      4.48 o 
   5   7  11      329.40      308.49      8.18 o 
   6   7  11       20.13       25.59      4.00 o 
   7   7  11      166.13      169.08      7.31 o 
   8   7  11       12.92       14.67      4.45 o 
   9   7  11      164.08      164.87      9.90 o 
  -9   8  11       76.59       62.45     14.01 o 
  -8   8  11       74.70       85.02     15.15 o 
  -7   8  11      100.45       92.17      9.83 o 
  -6   8  11      201.71      205.74     10.95 o 
  -5   8  11        0.22       -2.14      3.84 o 
  -4   8  11      548.32      585.35     15.78 o 
  -3   8  11       17.78       21.79      5.30 o 
  -2   8  11      664.24      620.53     18.86 o 
  -1   8  11      106.41       89.63      8.62 o 
   0   8  11      499.72      505.35     13.46 o 
   1   8  11       45.24       44.31      5.15 o 
   2   8  11      516.79      510.55     19.48 o 
   3   8  11       47.75       49.60      5.93 o 
   4   8  11      105.81      100.27      7.36 o 
   5   8  11      117.33      113.25      7.92 o 
   6   8  11      251.21      246.75      7.64 o 
   7   8  11       50.93       52.29      4.90 o 
   8   8  11       68.79       77.66      5.85 o 
   9   8  11       49.13       47.59      6.37 o 
  -8   9  11      261.47      286.91     15.99 o 
  -7   9  11       39.44       37.76      8.27 o 
  -6   9  11      155.43      137.54      9.33 o 
  -5   9  11       23.71       15.64      5.70 o 
  -4   9  11       12.43        8.32      5.19 o 
  -3   9  11       47.03       48.52      6.92 o 
  -2   9  11       12.42        9.58      4.25 o 
  -1   9  11       21.98       19.42      4.66 o 
   0   9  11      297.85      285.96      9.52 o 
   1   9  11       24.49       41.60      5.81 o 
   2   9  11       99.06      101.09      7.42 o 
   3   9  11       13.40       14.34      4.94 o 
   4   9  11       37.39       27.69      5.97 o 
   5   9  11       75.81       77.08      7.70 o 
   6   9  11      105.75      107.46     10.11 o 
   7   9  11        1.01        0.41      3.27 o 
   8   9  11      124.04      124.59      6.82 o 
  -7  10  11      106.04      109.02     16.17 o 
  -6  10  11        8.42        5.77      7.10 o 
  -5  10  11       49.07       45.47      7.33 o 
  -4  10  11      163.97      180.12      8.66 o 
  -3  10  11       60.33       65.84      6.29 o 
  -2  10  11       70.87       75.62      7.82 o 
  -1  10  11       46.35       44.62      5.40 o 
   0  10  11       83.23       83.99      7.25 o 
   1  10  11       42.48       50.12      7.77 o 
   2  10  11      104.42      106.30      7.76 o 
   3  10  11       19.22       16.96      5.28 o 
   4  10  11       37.07       42.82      6.17 o 
   5  10  11      181.98      162.14      9.18 o 
   6  10  11       26.25       16.35      5.47 o 
   7  10  11      113.65       85.57      7.36 o 
  -6  11  11       24.12       26.91      8.42 o 
  -5  11  11       90.88       97.53      7.65 o 
  -4  11  11       58.29       67.68      6.95 o 
  -3  11  11      259.82      266.41     18.85 o 
  -2  11  11        0.17       -1.65      4.55 o 
  -1  11  11      278.43      297.16     16.73 o 
   0  11  11        4.47        1.04      5.11 o 
   1  11  11      151.17      140.27      8.81 o 
   2  11  11        5.93        5.68      4.88 o 
   3  11  11      138.53      132.58      8.77 o 
   4  11  11        3.66       10.56      5.14 o 
   5  11  11      227.00      267.11     10.97 o 
   6  11  11       36.65       39.23      6.26 o 
  -4  12  11      182.65      181.11      9.33 o 
  -3  12  11        3.58        3.40      4.96 o 
  -2  12  11       64.90       52.59      9.28 o 
  -1  12  11        2.94       -4.98      4.98 o 
   0  12  11      308.80      320.40     26.64 o 
   1  12  11        3.25        8.47      5.47 o 
   2  12  11      220.63      197.18      9.98 o 
   3  12  11       17.45       19.57      5.54 o 
   4  12  11      148.31      155.29      8.86 o 
   0  13  11        0.44       -2.29      6.62 o 
 -10   0  12      380.97      408.93     25.54 o 
  -8   0  12      311.86      342.27     22.49 o 
  -6   0  12        6.50        4.46      3.24 o 
  -4   0  12      229.20      234.57      7.75 o 
  -2   0  12      266.15      245.30      8.01 o 
   0   0  12      190.78      220.17      7.77 o 
   2   0  12      117.72      109.68      6.03 o 
   4   0  12       42.65       42.27      4.85 o 
   6   0  12      141.26      163.61     12.67 o 
   8   0  12     1242.92     1293.57     41.12 o 
  10   0  12      160.74       97.15     13.82 o 
 -11   1  12       51.91       24.82     12.20 o 
 -10   1  12       15.78       14.01      4.41 o 
  -9   1  12      375.25      383.86     12.04 o 
  -8   1  12      402.26      388.19     30.94 o 
  -7   1  12      248.29      237.30      8.66 o 
  -6   1  12      307.63      316.90      9.69 o 
  -5   1  12     1046.63     1101.61     17.55 o 
  -4   1  12      596.65      592.84      8.62 o 
  -3   1  12      256.27      255.20      5.58 o 
  -2   1  12      694.60      680.61      9.72 o 
  -1   1  12       36.24       43.13      3.14 o 
   0   1  12      176.77      184.17      5.54 o 
   1   1  12       48.89       46.43      3.13 o 
   2   1  12      367.78      385.64      7.48 o 
   3   1  12      348.98      351.41      7.33 o 
   4   1  12      448.75      465.88      9.71 o 
   5   1  12       34.58       48.82      3.94 o 
   6   1  12      219.33      213.27     11.48 o 
   7   1  12      170.67      181.65     12.43 o 
   8   1  12      229.84      229.17      9.67 o 
   9   1  12      282.81      293.63     13.86 o 
  10   1  12       12.31        0.53      6.46 o 
  11   1  12      188.52      173.66     17.20 o 
 -11   2  12       46.08       39.09      6.22 o 
 -10   2  12       10.39       12.04      4.84 o 
  -9   2  12      222.86      246.60      9.75 o 
  -8   2  12       18.26       23.74      4.91 o 
  -7   2  12      146.80      150.77      7.75 o 
  -6   2  12       74.59       78.40      6.26 o 
  -5   2  12      689.00      691.92     13.58 o 
  -4   2  12      289.51      285.10      9.68 o 
  -3   2  12     2078.86     2073.81     24.97 o 
  -2   2  12       27.48       27.35      5.06 o 
  -1   2  12      903.60      917.47     11.70 o 
   0   2  12      279.40      265.89      8.17 o 
   1   2  12      218.61      240.10      5.78 o 
   2   2  12      291.39      280.12      9.02 o 
   3   2  12     1833.28     1821.97     18.76 o 
   4   2  12       47.75       55.63      4.75 o 
   5   2  12      279.34      309.09      9.71 o 
   6   2  12        5.67        5.40      3.16 o 
   7   2  12      336.13      347.52     11.04 o 
   8   2  12      117.48      118.52      9.28 o 
   9   2  12      240.34      243.50     12.77 o 
  10   2  12        9.96       16.72      6.79 o 
  11   2  12       21.90       23.02      7.30 o 
 -11   3  12       42.40       28.07      6.82 o 
 -10   3  12       50.89       42.33      7.13 o 
  -9   3  12       39.17       33.17      5.89 o 
  -8   3  12      173.19      169.42      8.68 o 
  -7   3  12       44.99       37.82      5.41 o 
  -6   3  12      176.54      189.40      8.66 o 
  -5   3  12        2.67        4.09      3.57 o 
  -4   3  12     1136.15     1138.58     21.62 o 
  -3   3  12       25.61       25.51      4.52 o 
  -2   3  12     1699.12     1701.89     21.60 o 
  -1   3  12       84.48       90.62      4.82 o 
   0   3  12      930.19      939.95     11.73 o 
   1   3  12       66.70       66.99      3.12 o 
   2   3  12      597.33      589.92      9.10 o 
   3   3  12        0.17       -2.29      2.29 o 
   4   3  12      294.68      319.12      7.83 o 
   5   3  12      136.50      123.05      5.01 o 
   6   3  12      219.44      232.11      7.82 o 
   7   3  12       15.97       21.86      5.62 o 
   8   3  12      324.77      273.54     12.59 o 
   9   3  12      119.47      123.57      9.92 o 
  10   3  12        3.99        7.75      6.19 o 
 -11   4  12        0.04        1.62      7.48 o 
 -10   4  12      251.07      271.10     10.38 o 
  -9   4  12       97.98       92.81      6.23 o 
  -8   4  12      438.57      438.01     11.16 o 
  -7   4  12      172.32      183.14      9.06 o 
  -6   4  12      210.95      230.82      9.56 o 
  -5   4  12       48.84       47.03      5.13 o 
  -4   4  12       54.58       53.27      4.98 o 
  -3   4  12      151.22      145.43      7.24 o 
  -2   4  12       84.72       80.74      4.66 o 
  -1   4  12      321.56      326.67      7.22 o 
   0   4  12      168.88      179.99      6.02 o 
   1   4  12       24.47       28.81      3.26 o 
   2   4  12        1.83        4.52      2.00 o 
   3   4  12       73.72       84.22      4.51 o 
   4   4  12       29.97       27.95      5.47 o 
   5   4  12       83.86       83.36      5.15 o 
   6   4  12      173.62      180.19      7.11 o 
   7   4  12       71.68       69.87      7.33 o 
   8   4  12      368.62      384.28     14.58 o 
   9   4  12       30.28       18.74      6.61 o 
  10   4  12      157.48      166.06     11.45 o 
 -10   5  12        0.40       -0.48      4.95 o 
  -9   5  12      340.67      326.51     14.14 o 
  -8   5  12       10.90        8.53      5.05 o 
  -7   5  12       78.02       80.95      5.86 o 
  -6   5  12       61.84       68.99      5.53 o 
  -5   5  12       28.75       30.61      4.34 o 
  -4   5  12       11.62       17.37      4.69 o 
  -3   5  12       63.91       70.88      7.32 o 
  -2   5  12       35.87       31.39      3.83 o 
  -1   5  12      112.92      111.11      5.53 o 
   0   5  12        4.23        6.59      3.05 o 
   1   5  12       13.74        8.53      3.07 o 
   2   5  12      266.12      277.44      9.63 o 
   3   5  12        2.23        2.60      2.82 o 
   4   5  12       99.95      108.04      6.93 o 
   5   5  12      274.56      257.83      8.06 o 
   6   5  12       30.87       30.80      4.32 o 
   7   5  12      333.67      316.29      9.61 o 
   8   5  12        0.35       -2.55      5.02 o 
   9   5  12      262.04      276.20     16.06 o 
  10   5  12       30.03       19.23      6.76 o 
 -10   6  12       84.21       61.47      7.21 o 
  -9   6  12       45.18       33.29      6.69 o 
  -8   6  12      123.83      132.77      7.51 o 
  -7   6  12      313.91      311.01     11.92 o 
  -6   6  12       91.62       88.41      6.13 o 
  -5   6  12      804.07      824.49     18.14 o 
  -4   6  12      167.37      169.70      7.38 o 
  -3   6  12      278.04      259.85      8.42 o 
  -2   6  12       11.99       11.75      3.75 o 
  -1   6  12       78.22       78.19     10.69 o 
   0   6  12        1.76        3.41      3.01 o 
   1   6  12      665.97      660.33     17.30 o 
   2   6  12       21.43       27.25      5.12 o 
   3   6  12      597.77      608.80     15.34 o 
   4   6  12       11.61       22.69      3.30 o 
   5   6  12      727.43      711.80     13.44 o 
   6   6  12        6.26        4.87      3.60 o 
   7   6  12      218.44      219.23      8.40 o 
   8   6  12      277.17      276.05     12.27 o 
   9   6  12       53.38       54.37      7.39 o 
  -9   7  12        2.83       -8.58      8.58 o 
  -8   7  12       72.93       72.49      9.55 o 
  -7   7  12       10.02       18.07      5.92 o 
  -6   7  12      356.11      391.57     13.31 o 
  -5   7  12       82.08       80.48      6.19 o 
  -4   7  12      785.94      787.28     16.79 o 
  -3   7  12      115.72      111.80      5.90 o 
  -2   7  12      247.62      264.15      8.81 o 
  -1   7  12       17.88       17.75      4.75 o 
   0   7  12     1034.47     1048.75     20.57 o 
   1   7  12       31.68       34.65      5.52 o 
   2   7  12      480.52      501.18     23.68 o 
   3   7  12       17.88       13.32      4.89 o 
   4   7  12      584.39      586.63     15.53 o 
   5   7  12       77.95       75.75      4.80 o 
   6   7  12      404.44      412.07     17.74 o 
   7   7  12       12.57        8.20      3.96 o 
   8   7  12      168.97      164.62     13.87 o 
   9   7  12        0.11        1.30      5.43 o 
  -8   8  12      109.24      112.46     12.48 o 
  -7   8  12      139.24      125.17      9.41 o 
  -6   8  12       51.29       66.97     10.34 o 
  -5   8  12      314.60      293.26      8.96 o 
  -4   8  12       36.06       29.10      4.98 o 
  -3   8  12      258.02      235.85     11.05 o 
  -2   8  12        0.56       -1.08      4.23 o 
  -1   8  12      254.24      253.28      9.01 o 
   0   8  12        5.20        7.68      4.13 o 
   1   8  12      458.75      494.93     14.37 o 
   2   8  12        0.16        0.78      4.40 o 
   3   8  12      286.54      267.40     11.00 o 
   4   8  12        0.68       -3.93      3.93 o 
   5   8  12      195.70      197.32     12.76 o 
   6   8  12      113.01      101.47      6.38 o 
   7   8  12      161.32      167.98      7.24 o 
   8   8  12       14.42       16.59      4.53 o 
  -8   9  12       18.80       22.44     11.43 o 
  -7   9  12      275.36      297.79     16.15 o 
  -6   9  12       72.78       66.61      7.83 o 
  -5   9  12       29.68       31.73      6.44 o 
  -4   9  12       24.01       29.75      6.26 o 
  -3   9  12        3.59       -1.52      4.29 o 
  -2   9  12        4.71        3.65      4.22 o 
  -1   9  12       31.05       24.82      5.32 o 
   0   9  12      118.59      116.03      8.24 o 
   1   9  12      160.90      166.37      9.09 o 
   2   9  12       25.57       29.32      5.77 o 
   3   9  12        2.98        2.10      4.71 o 
   4   9  12        2.47        2.46      4.81 o 
   5   9  12       78.23       82.22      7.59 o 
   6   9  12       82.90       87.49      7.87 o 
   7   9  12       59.23       70.62     13.80 o 
  -7  10  12        1.26        4.91      9.43 o 
  -6  10  12       31.69       43.02      8.75 o 
  -5  10  12       24.98        6.20      6.17 o 
  -4  10  12        3.84        6.72      5.42 o 
  -3  10  12       63.21       63.74      6.77 o 
  -2  10  12       47.84       50.04      6.00 o 
  -1  10  12       44.79       37.45      5.47 o 
   0  10  12        7.43       13.42      5.37 o 
   1  10  12      116.28      108.29      8.17 o 
   2  10  12        4.75        4.54      4.81 o 
   3  10  12       30.18       35.57      6.17 o 
   4  10  12       24.47       17.04      5.68 o 
   5  10  12       53.71       45.80     10.22 o 
   6  10  12      101.59      102.53      8.42 o 
  -5  11  12       21.18       18.54      5.99 o 
  -4  11  12      121.38      108.67     12.79 o 
  -3  11  12       10.94       19.44      5.46 o 
  -2  11  12      210.89      217.47     11.73 o 
  -1  11  12        6.16        5.25      5.26 o 
   0  11  12      243.89      223.34     10.93 o 
   1  11  12       18.16       17.45      5.95 o 
   2  11  12      174.52      154.09      9.38 o 
   3  11  12        1.90        7.82      5.42 o 
   4  11  12      240.84      237.17     14.63 o 
   5  11  12       41.83       38.45     12.91 o 
  -3  12  12      246.98      239.19     14.08 o 
  -2  12  12        9.70        4.99      6.24 o 
  -1  12  12      136.69      141.89      9.70 o 
   0  12  12        0.13        2.48      5.61 o 
   1  12  12      203.09      192.93     10.52 o 
   2  12  12        0.39        4.07      5.57 o 
 -11   0  13      122.30      128.59     17.63 o 
  -9   0  13      535.37      526.56     27.92 o 
  -7   0  13      712.92      789.41     32.92 o 
  -5   0  13      906.76      914.27     23.37 o 
  -3   0  13       21.57       27.49      4.55 o 
  -1   0  13        2.90        2.81      4.72 o 
   1   0  13       14.93       14.17      3.72 o 
   3   0  13       53.71       46.16      5.04 o 
   5   0  13        2.93       -2.14      5.62 o 
   7   0  13      542.86      570.01     25.06 o 
   9   0  13      380.84      326.36     20.87 o 
 -10   1  13      198.64      210.87     22.25 o 
  -9   1  13       36.75       30.45      4.48 o 
  -8   1  13      228.49      230.24      8.60 o 
  -7   1  13      100.87      117.45      6.51 o 
  -6   1  13       63.27       63.89      5.94 o 
  -5   1  13      244.45      236.58     11.62 o 
  -4   1  13      446.23      457.45      8.24 o 
  -3   1  13      496.95      494.46     10.13 o 
  -2   1  13      140.06      141.48      4.60 o 
  -1   1  13        7.07        2.88      2.64 o 
   0   1  13       32.67       37.51      3.07 o 
   1   1  13      240.17      251.20      6.21 o 
   2   1  13       30.50       34.71      3.21 o 
   3   1  13      448.83      469.98      8.84 o 
   4   1  13        8.95       12.18      3.41 o 
   5   1  13      229.66      225.73      9.40 o 
   6   1  13      278.70      277.04     12.06 o 
   7   1  13      220.80      192.40     10.81 o 
   8   1  13      193.02      178.41     10.38 o 
   9   1  13      105.47      111.63     21.84 o 
  10   1  13       49.52       49.33     12.27 o 
 -10   2  13       58.78       52.51      5.99 o 
  -9   2  13       15.34       19.23      4.95 o 
  -8   2  13       72.39       69.22      6.27 o 
  -7   2  13       10.30       13.52      4.53 o 
  -6   2  13      248.77      239.54     11.84 o 
  -5   2  13      236.39      245.09     12.36 o 
  -4   2  13      904.24      923.87     16.34 o 
  -3   2  13      153.29      155.20      6.69 o 
  -2   2  13     1042.96     1077.28     15.92 o 
  -1   2  13       54.95       47.56      2.98 o 
   0   2  13      240.97      235.23      5.78 o 
   1   2  13       17.63       15.40      2.74 o 
   2   2  13     1011.40     1033.52     13.84 o 
   3   2  13       49.71       60.05      4.10 o 
   4   2  13      963.16     1030.06     17.20 o 
   5   2  13      142.07      128.97      5.55 o 
   6   2  13      714.64      720.81     16.07 o 
   7   2  13       11.53        9.45      4.51 o 
   8   2  13      241.70      249.18     13.32 o 
   9   2  13        4.04        6.40      6.02 o 
  10   2  13      112.16      103.62     10.21 o 
 -10   3  13       48.08       41.12      7.15 o 
  -9   3  13      159.89      157.30     12.07 o 
  -8   3  13       23.87       29.60      5.59 o 
  -7   3  13        7.41        4.27      4.50 o 
  -6   3  13        3.21       -3.58      3.86 o 
  -5   3  13      519.94      544.39     26.03 o 
  -4   3  13        4.81        7.11      3.63 o 
  -3   3  13      865.86      858.33     15.70 o 
  -2   3  13       35.24       42.85      6.87 o 
  -1   3  13      370.07      395.37     10.09 o 
   0   3  13      315.22      325.44      6.54 o 
   1   3  13      334.90      356.17      7.53 o 
   2   3  13        0.40        0.27      2.30 o 
   3   3  13     1933.35     2013.71     25.96 o 
   4   3  13      121.24      122.85      6.31 o 
   5   3  13      175.42      199.91      6.60 o 
   6   3  13       31.37       28.62      5.76 o 
   7   3  13      293.93      292.64     12.77 o 
   8   3  13       43.11       45.24      7.24 o 
   9   3  13      285.52      294.16     19.27 o 
  10   3  13       49.83       44.08      8.12 o 
 -10   4  13        2.41       -4.86      6.15 o 
  -9   4  13      105.78      116.74     10.37 o 
  -8   4  13        9.98        8.94      5.13 o 
  -7   4  13      288.18      247.79     11.54 o 
  -6   4  13      122.44      132.80      8.92 o 
  -5   4  13       74.46       72.39      6.51 o 
  -4   4  13        1.90        2.25      3.54 o 
  -3   4  13       58.53       47.63      4.90 o 
  -2   4  13      466.54      486.20     11.65 o 
  -1   4  13       50.30       59.56      5.96 o 
   0   4  13       13.53       29.44     14.73 o 
   1   4  13       45.85       50.75      4.36 o 
   2   4  13        1.20        1.87      2.22 o 
   3   4  13       83.98       79.64      7.21 o 
   4   4  13      250.03      225.02      6.79 o 
   5   4  13        3.59       -2.00      3.30 o 
   6   4  13      140.37      128.70      6.59 o 
   7   4  13      242.07      260.55     12.07 o 
   8   4  13       66.77       68.11     10.01 o 
   9   4  13      183.36      172.05     11.43 o 
  10   4  13       15.05       11.40      6.72 o 
 -10   5  13      186.80      200.06     16.25 o 
  -9   5  13        2.84       -2.39     12.63 o 
  -8   5  13      409.64      402.17     16.61 o 
  -7   5  13       22.32       16.07      5.73 o 
  -6   5  13      116.04      132.03      8.43 o 
  -5   5  13        9.33       12.88      5.08 o 
  -4   5  13       61.94       62.29      8.34 o 
  -3   5  13       13.80       26.03      5.02 o 
  -2   5  13      302.55      313.57     13.30 o 
  -1   5  13      141.77      150.31      6.63 o 
   0   5  13        0.44       -2.79      2.79 o 
   1   5  13      426.33      427.96     11.10 o 
   2   5  13        1.77       -0.33      3.90 o 
   3   5  13       57.35       59.40      4.06 o 
   4   5  13        2.94        2.26      3.19 o 
   5   5  13      138.30      122.22      6.24 o 
   6   5  13      213.41      205.46      7.98 o 
   7   5  13        0.10       -2.52      4.73 o 
   8   5  13      376.55      390.63     15.11 o 
   9   5  13       17.03       11.40      6.33 o 
  -9   6  13       51.62       54.58      8.32 o 
  -8   6  13       75.56       63.69      6.24 o 
  -7   6  13       66.39       76.53      9.06 o 
  -6   6  13      300.07      317.47     10.29 o 
  -5   6  13      162.60      143.02      8.72 o 
  -4   6  13      374.01      370.30     12.47 o 
  -3   6  13      101.10      103.35      7.25 o 
  -2   6  13      121.22      114.05      7.78 o 
  -1   6  13       29.07       23.78      4.31 o 
   0   6  13      319.20      301.97      9.03 o 
   1   6  13      172.48      176.43      8.97 o 
   2   6  13      237.46      225.15     11.16 o 
   3   6  13       76.48       79.21      6.87 o 
   4   6  13      321.38      330.15      8.23 o 
   5   6  13       91.44       92.97      5.47 o 
   6   6  13      454.44      455.36     11.21 o 
   7   6  13       40.80       35.29      5.10 o 
   8   6  13       60.57       46.12      7.27 o 
   9   6  13       27.44       18.45      6.49 o 
  -9   7  13       48.62       49.74     11.96 o 
  -8   7  13        0.01       -0.77      5.16 o 
  -7   7  13      184.01      170.09      8.50 o 
  -6   7  13        1.05        5.08      4.34 o 
  -5   7  13      228.40      204.04      8.72 o 
  -4   7  13      141.44      143.05      8.90 o 
  -3   7  13      176.80      170.04     10.29 o 
  -2   7  13        2.19       -2.60      3.66 o 
  -1   7  13      533.63      515.80     14.31 o 
   0   7  13        2.95        7.56      4.72 o 
   1   7  13      762.14      770.58     18.34 o 
   2   7  13       15.32        9.05      4.99 o 
   3   7  13      800.26      745.66     18.12 o 
   4   7  13        1.06        6.70      5.14 o 
   5   7  13      560.38      567.27     11.78 o 
   6   7  13       46.47       49.65      4.72 o 
   7   7  13       96.09       87.47      7.15 o 
   8   7  13        0.06       -3.44      4.93 o 
  -8   8  13       53.17       62.53      8.57 o 
  -7   8  13       56.22       63.03      8.77 o 
  -6   8  13      160.15      143.11      8.20 o 
  -5   8  13       19.79       18.64      5.11 o 
  -4   8  13       14.62        8.44      3.90 o 
  -3   8  13        8.94        5.68      5.16 o 
  -2   8  13      403.93      416.97     13.49 o 
  -1   8  13       43.19       42.16      6.15 o 
   0   8  13      484.16      506.77     15.07 o 
   1   8  13       21.62       17.18      5.53 o 
   2   8  13      224.22      239.35     15.49 o 
   3   8  13       79.68       92.76      7.83 o 
   4   8  13      274.43      270.53     11.48 o 
   5   8  13       17.11       17.34      5.91 o 
   6   8  13      286.47      278.45     11.98 o 
   7   8  13       17.63       13.74      4.06 o 
  -7   9  13        1.85        4.16      5.89 o 
  -6   9  13       93.09       95.24     11.77 o 
  -5   9  13       16.65       11.59      5.92 o 
  -4   9  13        1.16        2.67      5.53 o 
  -3   9  13        0.29       -3.49      5.10 o 
  -2   9  13      216.65      212.37      9.21 o 
  -1   9  13       22.85       25.01      5.10 o 
   0   9  13        1.80        6.28      5.20 o 
   1   9  13       62.29       59.22      7.01 o 
   2   9  13        0.36        1.43      4.84 o 
   3   9  13        3.23        2.29      5.27 o 
   4   9  13       14.14        8.75      5.45 o 
   5   9  13       57.65       56.20      7.21 o 
   6   9  13       45.41       46.00     11.13 o 
  -6  10  13       12.17        7.86      9.48 o 
  -5  10  13        1.22       -4.85      5.03 o 
  -4  10  13       74.81       61.58      8.91 o 
  -3  10  13       47.02       48.19      7.18 o 
  -2  10  13       68.12       73.44      6.89 o 
  -1  10  13       32.29       25.58      6.28 o 
   0  10  13       17.54       19.12      7.67 o 
   1  10  13        3.77       -2.06      5.14 o 
   2  10  13      163.79      154.33      9.51 o 
   3  10  13        1.31        0.12      5.82 o 
   4  10  13       29.07       37.51      6.68 o 
   5  10  13       28.44       26.54      6.59 o 
  -4  11  13        2.70       -0.51      5.98 o 
  -3  11  13      116.17      104.44      8.02 o 
  -2  11  13        8.15        4.35      5.85 o 
  -1  11  13      189.33      191.19     10.75 o 
   0  11  13        1.96       -0.66      5.35 o 
   1  11  13      167.47      156.94     10.05 o 
   2  11  13        4.96        8.19      5.93 o 
   3  11  13      107.33       85.72      8.28 o 
 -10   0  14      333.01      282.05     23.35 o 
  -8   0  14      579.95      634.90     32.11 o 
  -6   0  14       24.32       17.91      3.86 o 
  -4   0  14      294.06      295.50     10.37 o 
  -2   0  14       18.88       18.44      4.43 o 
   0   0  14      155.58      155.41      7.43 o 
   2   0  14        0.95       -3.33      3.33 o 
   4   0  14       25.37       25.24      7.89 o 
   6   0  14       90.45       75.32     10.67 o 
   8   0  14      259.61      266.38     19.01 o 
  10   0  14       78.24       39.93     11.77 o 
 -10   1  14        8.68       15.34      8.54 o 
  -9   1  14      278.43      296.68     23.30 o 
  -8   1  14       22.96       19.99      4.30 o 
  -7   1  14      406.69      372.86     11.02 o 
  -6   1  14      148.12      159.68      7.56 o 
  -5   1  14      314.58      310.38     10.84 o 
  -4   1  14      163.24      144.36      8.31 o 
  -3   1  14       62.93       67.76      3.82 o 
  -2   1  14       49.91       55.64      3.64 o 
  -1   1  14        2.92        1.72      2.42 o 
   0   1  14      441.59      449.91      9.01 o 
   1   1  14       73.89       57.54      3.78 o 
   2   1  14      178.99      192.46      5.93 o 
   3   1  14       44.26       38.21      3.82 o 
   4   1  14      689.53      694.70     15.12 o 
   5   1  14       43.24       36.22      6.09 o 
   6   1  14      160.30      140.92     14.48 o 
   7   1  14       61.94       54.67     16.15 o 
   8   1  14      179.58      194.64     11.60 o 
   9   1  14       80.16       60.25      8.62 o 
 -10   2  14       27.86       39.05      5.52 o 
  -9   2  14       36.79       22.72      5.23 o 
  -8   2  14       20.95       23.98      7.10 o 
  -7   2  14       27.62       24.31      5.11 o 
  -6   2  14        0.14       -2.50      3.91 o 
  -5   2  14      586.90      590.34     14.63 o 
  -4   2  14      333.21      333.51     10.82 o 
  -3   2  14      341.30      333.99     10.74 o 
  -2   2  14      127.95      130.38      6.41 o 
  -1   2  14      214.78      216.98      5.80 o 
   0   2  14        4.46        2.78      3.05 o 
   1   2  14      822.97      857.22     13.27 o 
   2   2  14      114.90      111.29      5.17 o 
   3   2  14      988.58     1018.73     18.78 o 
   4   2  14      121.22      117.34      8.88 o 
   5   2  14      848.05      830.34     17.31 o 
   6   2  14       14.44       17.75      5.41 o 
   7   2  14      308.12      305.55     18.35 o 
   8   2  14        3.74       -0.41      9.89 o 
   9   2  14      223.90      226.27     17.20 o 
 -10   3  14        6.34       -0.72      4.91 o 
  -9   3  14        3.95        3.34      5.03 o 
  -8   3  14       41.41       40.60      6.06 o 
  -7   3  14       23.59       31.17      5.58 o 
  -6   3  14       10.51        1.43      4.39 o 
  -5   3  14        2.45        0.95      4.83 o 
  -4   3  14      289.91      285.95     10.34 o 
  -3   3  14       76.40       73.69      5.96 o 
  -2   3  14      260.08      256.84      8.69 o 
  -1   3  14      493.88      503.94     11.80 o 
   0   3  14      418.14      431.57      7.75 o 
   1   3  14       43.21       46.96      5.02 o 
   2   3  14      672.89      663.30     12.20 o 
   3   3  14      134.53      128.72      6.66 o 
   4   3  14     1501.97     1461.48     21.44 o 
   5   3  14       96.46      101.68      7.36 o 
   6   3  14      209.65      206.01     13.61 o 
   7   3  14       54.45       63.65      7.67 o 
   8   3  14      285.71      321.44     23.75 o 
   9   3  14       57.85       62.82      8.79 o 
  -9   4  14        0.07       -3.69      5.10 o 
  -8   4  14      157.78      176.49      9.60 o 
  -7   4  14       28.99       25.73      5.74 o 
  -6   4  14      256.54      257.39     12.69 o 
  -5   4  14      290.28      310.08     11.52 o 
  -4   4  14       92.36       89.52     11.17 o 
  -3   4  14        2.30        5.38      5.83 o 
  -2   4  14      524.74      522.60     13.85 o 
  -1   4  14        7.60        8.05      6.14 o 
   0   4  14       55.30       51.92      5.61 o 
   1   4  14      168.09      180.22      8.42 o 
   2   4  14       28.18       21.96      3.49 o 
   3   4  14       99.25      106.53      5.32 o 
   4   4  14        7.10        5.71      3.19 o 
   5   4  14      126.98      126.30      6.97 o 
   6   4  14      121.05      125.46      9.50 o 
   7   4  14      130.41      139.69      9.69 o 
   8   4  14      131.85      132.22     10.11 o 
   9   4  14      139.90      141.27     10.86 o 
  -9   5  14      139.23      129.69      9.58 o 
  -8   5  14        4.08        4.40      5.57 o 
  -7   5  14      185.22      188.65     10.11 o 
  -6   5  14       25.16       20.43      5.78 o 
  -5   5  14       64.78       49.25      6.48 o 
  -4   5  14        0.68       -4.28      4.28 o 
  -3   5  14       20.28       23.13      8.42 o 
  -2   5  14       19.89       25.53      5.30 o 
  -1   5  14      518.83      541.63     17.42 o 
   0   5  14      113.08      109.28      7.13 o 
   1   5  14       15.92        7.43      3.71 o 
   2   5  14       85.19       87.55      6.67 o 
   3   5  14        5.90        0.91      2.49 o 
   4   5  14        2.31        0.51      3.29 o 
   5   5  14       68.81       77.95      5.60 o 
   6   5  14       37.06       44.44      7.87 o 
   7   5  14      100.20      110.64     10.58 o 
   8   5  14       30.38       36.31      7.08 o 
  -8   6  14       97.43      102.17      8.66 o 
  -7   6  14       83.13       93.37      9.37 o 
  -6   6  14       99.92      102.11     11.31 o 
  -5   6  14       20.57       25.62      7.53 o 
  -4   6  14      304.96      304.73     11.96 o 
  -3   6  14      418.28      411.00     13.47 o 
  -2   6  14        7.83        4.68      4.78 o 
  -1   6  14      166.70      163.87      7.46 o 
   0   6  14        6.77        6.46      3.86 o 
   1   6  14      483.34      486.28     13.70 o 
   2   6  14        1.63        6.67      4.92 o 
   3   6  14      360.93      337.14     12.48 o 
   4   6  14       11.80       16.53      5.30 o 
   5   6  14      201.98      203.02      7.47 o 
   6   6  14       60.56       59.58      5.36 o 
   7   6  14      105.22      100.00      6.59 o 
   8   6  14        0.43        0.61      5.50 o 
  -8   7  14      101.57      111.20     11.35 o 
  -7   7  14        3.19       -2.41      5.56 o 
  -6   7  14       47.82       58.94     15.30 o 
  -5   7  14       48.91       41.05      6.69 o 
  -4   7  14      188.16      171.62      9.92 o 
  -3   7  14       10.10        7.12      5.41 o 
  -2   7  14      463.08      487.37     18.62 o 
  -1   7  14        9.79        2.33      4.09 o 
   0   7  14      200.17      211.60     11.20 o 
   1   7  14        5.75        9.10      5.27 o 
   2   7  14      693.04      712.64     18.22 o 
   3   7  14       15.78       17.65      8.89 o 
   4   7  14      505.35      520.92     15.55 o 
   5   7  14       23.84       39.60      6.60 o 
   6   7  14      266.60      236.29      8.51 o 
   7   7  14        4.07        6.68      4.24 o 
  -7   8  14        6.50        7.29      5.23 o 
  -6   8  14        6.81        4.50      5.16 o 
  -5   8  14       17.54        7.56      6.09 o 
  -4   8  14       22.70       16.23      6.07 o 
  -3   8  14      173.01      195.04     22.42 o 
  -2   8  14       75.37       73.97      7.57 o 
  -1   8  14      208.18      204.85     18.86 o 
   0   8  14       42.22       43.81     12.20 o 
   1   8  14      454.67      451.57     14.88 o 
   2   8  14        6.82        0.09      5.25 o 
   3   8  14      287.44      277.03     11.87 o 
   4   8  14       24.14       18.30      5.91 o 
   5   8  14      125.51      119.90      9.12 o 
   6   8  14       36.55       41.56      7.13 o 
  -6   9  14        0.33        1.58      5.26 o 
  -5   9  14       87.52       85.38      8.73 o 
  -4   9  14        0.11        0.46      5.53 o 
  -3   9  14      126.27      115.04     10.10 o 
  -2   9  14        5.86       -3.53      4.68 o 
  -1   9  14      141.84      137.88      8.15 o 
   0   9  14       32.48       33.93      6.81 o 
   1   9  14       20.68       21.26      6.15 o 
   2   9  14       16.22       13.05      7.23 o 
   3   9  14        0.02        1.95      5.41 o 
   4   9  14       19.96       24.83      6.45 o 
   5   9  14       23.56        8.28      7.02 o 
  -4  10  14       13.38        9.76      5.59 o 
  -3  10  14       39.88       40.44      6.45 o 
  -2  10  14      190.67      195.59     12.96 o 
  -1  10  14       22.24       24.31      6.58 o 
   0  10  14       23.95       31.58      9.61 o 
   1  10  14       22.49       23.03      6.36 o 
   2  10  14        0.42        6.18      5.65 o 
   3  10  14       39.91       46.76      7.19 o 
   4  10  14        6.12        4.23      6.08 o 
  -1  11  14       11.63       13.94      7.85 o 
   0  11  14      209.87      195.03     11.42 o 
   1  11  14        7.30       12.20      9.15 o 
  -7   0  15      455.19      425.22     26.92 o 
  -5   0  15       25.69       18.46      5.76 o 
  -3   0  15      167.60      147.52      8.20 o 
  -1   0  15       47.52       36.77      5.39 o 
   1   0  15      318.64      314.58     12.08 o 
   3   0  15       26.33       23.80      7.48 o 
   5   0  15       17.60       16.29      7.53 o 
   7   0  15       18.98       13.39      8.77 o 
   9   0  15      144.51      116.73     15.44 o 
  -9   1  15        0.64        0.28      8.00 o 
  -8   1  15      222.91      247.51     15.46 o 
  -7   1  15       58.36       63.15      5.59 o 
  -6   1  15       53.75       59.33      8.32 o 
  -5   1  15      143.69      139.31      7.89 o 
  -4   1  15      109.09      102.73      6.68 o 
  -3   1  15       75.24       72.94      3.97 o 
  -2   1  15      182.40      185.43      6.19 o 
  -1   1  15      116.89      119.18      6.57 o 
   0   1  15       77.37       74.02      7.48 o 
   1   1  15      161.00      166.24      6.47 o 
   2   1  15        4.47        8.87      3.28 o 
   3   1  15      512.97      498.78     11.16 o 
   4   1  15       39.69       32.81      4.99 o 
   5   1  15      213.59      221.91     14.36 o 
   6   1  15       11.46        1.17      5.22 o 
   7   1  15      151.53      124.87      9.71 o 
   8   1  15       78.62       54.35      8.02 o 
   9   1  15       43.86       30.80      8.96 o 
  -9   2  15       61.45       69.82     10.91 o 
  -8   2  15       55.79       47.88      5.86 o 
  -7   2  15        0.64        2.46      4.54 o 
  -6   2  15        3.63        5.42      4.61 o 
  -5   2  15        4.02        5.64      4.47 o 
  -4   2  15       41.01       40.64      5.79 o 
  -3   2  15       10.60        7.64      7.24 o 
  -2   2  15      606.88      593.25     14.57 o 
  -1   2  15       11.68       15.62      2.83 o 
   0   2  15      480.19      493.30     10.17 o 
   1   2  15       52.83       48.94      4.07 o 
   2   2  15     1010.15     1009.67     24.81 o 
   3   2  15        0.43       -0.40      3.74 o 
   4   2  15      934.81      910.68     18.32 o 
   5   2  15        0.65        3.05      7.00 o 
   6   2  15      376.42      396.01     37.52 o 
   7   2  15        0.20        2.06      5.75 o 
   8   2  15      125.06      138.10     16.20 o 
   9   2  15       17.61       10.83      6.83 o 
  -9   3  15       16.89       13.56      5.93 o 
  -8   3  15       23.06       31.00      5.89 o 
  -7   3  15       51.75       57.63      6.62 o 
  -6   3  15        0.42        2.83      4.34 o 
  -5   3  15       61.05       51.33      6.24 o 
  -4   3  15       45.38       47.83      8.32 o 
  -3   3  15       64.66       58.38      6.26 o 
  -2   3  15      210.74      213.47     11.22 o 
  -1   3  15      381.00      380.22     11.84 o 
   0   3  15        0.99       -1.16      4.47 o 
   1   3  15      539.53      573.06     10.92 o 
   2   3  15      109.41      106.05      7.38 o 
   3   3  15     1343.33     1333.50     22.89 o 
   4   3  15        2.19        4.85      4.18 o 
   5   3  15      453.68      463.45     15.70 o 
   6   3  15       86.12       88.77      7.04 o 
   7   3  15      244.64      267.25     13.22 o 
   8   3  15       36.44       33.29      7.37 o 
  -8   4  15        5.86       10.51      5.85 o 
  -7   4  15       86.43       89.96     15.39 o 
  -6   4  15       24.28       25.46      5.74 o 
  -5   4  15      227.72      254.25     17.18 o 
  -4   4  15       66.36       70.64      6.97 o 
  -3   4  15      517.87      499.38     14.10 o 
  -2   4  15        3.09        5.45      4.71 o 
  -1   4  15      238.85      225.65     21.77 o 
   0   4  15      159.22      170.76      8.55 o 
   1   4  15       15.47        7.78      4.53 o 
   2   4  15      108.47       83.97      5.12 o 
   3   4  15       50.10       53.50      6.02 o 
   4   4  15      147.05      138.89      6.04 o 
   5   4  15       28.66       13.77      5.70 o 
   6   4  15      157.38      159.44     12.17 o 
   7   4  15       60.66       65.96      8.09 o 
   8   4  15      102.59      119.86     11.12 o 
  -8   5  15      242.78      218.30     19.15 o 
  -7   5  15        9.02        3.98      5.44 o 
  -6   5  15      188.27      171.86     10.25 o 
  -5   5  15       11.21       11.79      5.46 o 
  -4   5  15      108.44       89.36      7.60 o 
  -3   5  15        8.72       -1.50      4.38 o 
  -2   5  15       78.22       74.07     13.51 o 
  -1   5  15        3.46        5.54      4.75 o 
   0   5  15      115.83      129.05      8.85 o 
   1   5  15       29.13       25.29      6.91 o 
   2   5  15       42.57       36.06      5.71 o 
   3   5  15       18.01       18.62      2.84 o 
   4   5  15        0.90       -0.75      4.07 o 
   5   5  15       22.42       12.96      5.26 o 
   6   5  15        3.53       -3.44      3.75 o 
   7   5  15        0.12        0.65      5.59 o 
   8   5  15      132.69      115.59      9.85 o 
  -7   6  15       63.42       72.59      9.91 o 
  -6   6  15       26.19       18.22      6.53 o 
  -5   6  15       76.87       86.29      8.18 o 
  -4   6  15      199.62      198.43     16.71 o 
  -3   6  15      120.05      111.90      8.23 o 
  -2   6  15      228.50      210.78     10.13 o 
  -1   6  15       22.26       16.33      5.49 o 
   0   6  15      206.01      199.78      8.39 o 
   1   6  15       22.09       22.44      5.32 o 
   2   6  15      293.00      256.46     13.68 o 
   3   6  15       39.30       43.61      8.05 o 
   4   6  15      117.22      122.41     13.79 o 
   5   6  15        2.61        1.91      3.27 o 
   6   6  15       72.06       48.96      5.25 o 
   7   6  15        0.13       -1.79      7.38 o 
  -7   7  15        2.63        0.95      6.13 o 
  -6   7  15        2.67        3.19      5.74 o 
  -5   7  15       79.83       73.61      8.07 o 
  -4   7  15        7.98        5.68      5.60 o 
  -3   7  15      187.21      165.02     12.29 o 
  -2   7  15       28.12       23.97      6.03 o 
  -1   7  15      177.93      161.21      8.02 o 
   0   7  15        3.06        7.50      6.18 o 
   1   7  15      495.13      503.45     15.80 o 
   2   7  15        0.33       -1.48      5.30 o 
   3   7  15      417.28      420.26     17.98 o 
   4   7  15       11.90       20.30      6.17 o 
   5   7  15      156.54      154.61      9.93 o 
   6   7  15       42.03       47.20      7.33 o 
  -6   8  15       11.46        7.08      7.15 o 
  -5   8  15       52.72       42.63      7.34 o 
  -4   8  15       51.76       44.18      7.45 o 
  -3   8  15       44.52       32.54      6.87 o 
  -2   8  15       90.49       90.18      8.31 o 
  -1   8  15      149.32      158.76     13.04 o 
   0   8  15      288.67      303.82     12.80 o 
   1   8  15        1.65        0.03      5.34 o 
   2   8  15      296.54      300.14     24.51 o 
   3   8  15       37.27       48.34      7.31 o 
   4   8  15      103.12       68.28      7.93 o 
   5   8  15       17.32       21.14      6.72 o 
  -4   9  15       96.94       92.69      9.21 o 
  -3   9  15        0.32        0.86      5.88 o 
  -2   9  15      232.80      236.11     10.33 o 
  -1   9  15       20.42       23.63      6.63 o 
   0   9  15       71.30       69.89      7.98 o 
   1   9  15       40.57       39.69      7.09 o 
   2   9  15       13.13       12.36      6.24 o 
   3   9  15        9.47       22.17      6.53 o 
   4   9  15        4.46        5.55      5.88 o 
  -2  10  15        8.61       11.33      5.64 o 
  -1  10  15      111.83      100.71      9.25 o 
   0  10  15       19.16       17.08      6.89 o 
   1  10  15        6.74       10.22      6.33 o 
   2  10  15       42.14       56.84     11.72 o 
  -8   0  16      311.57      294.77     24.20 o 
  -6   0  16       25.85       33.54     12.77 o 
  -4   0  16      477.42      455.76     13.21 o 
  -2   0  16      236.24      229.08     10.39 o 
   0   0  16       55.25       53.25      6.54 o 
   2   0  16       40.97       33.65      6.26 o 
   4   0  16        5.10       -4.76      6.67 o 
   6   0  16        8.14        6.96      8.62 o 
   8   0  16       14.98        6.19      9.39 o 
  -8   1  16        2.15        0.12      8.15 o 
  -7   1  16       32.84       25.93      4.44 o 
  -6   1  16        0.19       -3.08      3.79 o 
  -5   1  16        5.51        6.49      4.24 o 
  -4   1  16       68.01       78.83     10.15 o 
  -3   1  16      289.28      287.47      6.97 o 
  -2   1  16      166.75      163.96      6.06 o 
  -1   1  16      228.75      220.96      7.10 o 
   0   1  16      124.19      125.97      5.95 o 
   1   1  16      146.49      155.81      6.59 o 
   2   1  16      330.66      314.84      9.14 o 
   3   1  16        0.13       -0.64      4.07 o 
   4   1  16      227.48      235.21     11.19 o 
   5   1  16       11.23        8.83      5.49 o 
   6   1  16       65.06       61.85      7.66 o 
   7   1  16       26.81       27.99      7.15 o 
   8   1  16       54.87       63.36      8.70 o 
  -8   2  16       35.62       36.62      8.62 o 
  -7   2  16       11.97        9.99      5.74 o 
  -6   2  16       16.87       17.02      5.06 o 
  -5   2  16        8.22       10.87      4.94 o 
  -4   2  16       35.00       44.06      5.95 o 
  -3   2  16      231.68      233.30      9.94 o 
  -2   2  16       67.77       57.49      6.16 o 
  -1   2  16      324.10      320.08      7.56 o 
   0   2  16       16.99       14.16      3.30 o 
   1   2  16      789.43      818.95     18.08 o 
   2   2  16       57.18       67.65      5.15 o 
   3   2  16      751.98      753.17     16.30 o 
   4   2  16       19.99       23.81      5.06 o 
   5   2  16      467.50      472.97     15.75 o 
   6   2  16        0.35        2.56      5.40 o 
   7   2  16       92.23       74.71      8.63 o 
   8   2  16       16.46       22.77      7.19 o 
  -8   3  16       34.86       28.77      5.91 o 
  -7   3  16       62.59       47.75      7.24 o 
  -6   3  16        0.37       -1.06      4.81 o 
  -5   3  16      164.39      151.64     11.17 o 
  -4   3  16        8.77        6.96      4.95 o 
  -3   3  16       34.56       47.01      6.18 o 
  -2   3  16      377.10      367.40     12.28 o 
  -1   3  16       50.55       45.76      5.89 o 
   0   3  16      346.96      344.43     11.96 o 
   1   3  16        5.25        4.91      3.02 o 
   2   3  16      413.84      408.00     10.96 o 
   3   3  16        1.73        2.42      4.20 o 
   4   3  16      923.08      901.99     28.64 o 
   5   3  16        3.64        5.20      5.52 o 
   6   3  16      178.29      181.31     20.34 o 
   7   3  16       10.59       17.58      8.72 o 
  -8   4  16       82.48       80.21      9.21 o 
  -7   4  16        1.47        3.74      5.48 o 
  -6   4  16      106.47       83.74      7.54 o 
  -5   4  16       19.76       15.64      5.76 o 
  -4   4  16      268.25      274.71     11.45 o 
  -3   4  16        6.41       15.97      5.37 o 
  -2   4  16      280.08      279.29     11.32 o 
  -1   4  16       82.53       89.76      7.43 o 
   0   4  16      240.58      242.45     16.50 o 
   1   4  16      276.94      264.69     24.13 o 
   2   4  16       11.34       11.33      5.11 o 
   3   4  16       95.62      101.45      6.06 o 
   4   4  16        2.25        0.35      3.76 o 
   5   4  16       60.87       63.91      5.20 o 
   6   4  16       53.17       43.93      8.46 o 
   7   4  16       72.12       92.92      9.26 o 
  -7   5  16      265.67      264.84     23.54 o 
  -6   5  16        0.47        1.51      5.39 o 
  -5   5  16      151.65      160.93      9.86 o 
  -4   5  16       68.78       79.36     11.79 o 
  -3   5  16      126.46      121.73      9.92 o 
  -2   5  16       10.12        8.35      8.13 o 
  -1   5  16      134.04      134.97     15.17 o 
   0   5  16        3.96       10.33      5.20 o 
   1   5  16       43.20       23.77      9.96 o 
   2   5  16       76.14       82.80      9.30 o 
   3   5  16        3.39       -1.03      4.94 o 
   4   5  16        4.85        4.23      5.02 o 
   5   5  16       18.03       14.27      4.39 o 
   6   5  16        4.78       -1.42      4.58 o 
   7   5  16        1.37       -6.19      6.19 o 
  -6   6  16       13.90       23.21      6.42 o 
  -5   6  16       47.15       61.16      7.59 o 
  -4   6  16      131.48      133.50      9.32 o 
  -3   6  16       84.43       75.25      8.73 o 
  -2   6  16       74.30       66.77      7.26 o 
  -1   6  16      125.91      120.12     15.77 o 
   0   6  16        5.31        3.76      7.28 o 
   1   6  16      203.00      206.04     12.87 o 
   2   6  16       12.93        7.45      6.80 o 
   3   6  16      145.22      141.52     10.17 o 
   4   6  16       27.58       34.53      6.94 o 
   5   6  16       43.11       26.35      6.51 o 
   6   6  16       19.63       15.57      4.37 o 
  -6   7  16       50.31       45.36     11.24 o 
  -5   7  16        1.83       -5.60      5.60 o 
  -4   7  16       53.12       45.29      7.29 o 
  -3   7  16        0.07        1.97      5.66 o 
  -2   7  16      229.38      206.88     12.18 o 
  -1   7  16        7.94        9.95      5.70 o 
   0   7  16      177.45      193.03     15.27 o 
   1   7  16        3.86        3.37      5.76 o 
   2   7  16      214.91      209.37     11.31 o 
   3   7  16        0.08        1.85      5.64 o 
   4   7  16      187.11      168.09     13.77 o 
   5   7  16       37.51       48.79      7.70 o 
  -4   8  16       17.90        6.55      6.60 o 
  -3   8  16       18.22        9.31      6.49 o 
  -2   8  16      121.45      141.18     12.60 o 
  -1   8  16      115.27      111.69      8.99 o 
   0   8  16       28.62       23.12      6.47 o 
   1   8  16      307.03      298.59     13.22 o 
   2   8  16        0.49        2.55      5.64 o 
   3   8  16       51.69       30.18      7.50 o 
   4   8  16        4.52        8.50      6.11 o 
  -2   9  16       13.07       14.01      6.03 o 
  -1   9  16      174.40      189.84     11.55 o 
   0   9  16       21.03       26.48      7.20 o 
   1   9  16       39.67       31.33      7.32 o 
   2   9  16        0.38       -3.77      9.86 o 
  -7   0  17      153.86      163.32     20.06 o 
  -5   0  17      123.59      128.16     17.87 o 
  -3   0  17      445.34      434.60     15.77 o 
  -1   0  17      293.72      299.87     25.08 o 
   1   0  17      109.34      117.14      9.24 o 
   3   0  17       38.11       50.10      7.61 o 
   5   0  17        0.56       12.53      8.43 o 
   7   0  17        2.47       -7.81      8.29 o 
  -7   1  17       10.40       16.02      9.16 o 
  -6   1  17       49.13       50.29      6.28 o 
  -5   1  17       76.39       88.12      6.60 o 
  -4   1  17      434.69      448.75     14.78 o 
  -3   1  17       80.16       81.93      6.83 o 
  -2   1  17      149.29      157.17      7.79 o 
  -1   1  17      132.22      138.17      7.05 o 
   0   1  17      101.82      101.70      6.59 o 
   1   1  17      154.80      132.10      6.47 o 
   2   1  17      176.95      183.49      7.60 o 
   3   1  17      165.83      178.87      8.69 o 
   4   1  17        1.82       -0.08      5.88 o 
   5   1  17       45.89       26.64      6.52 o 
   6   1  17        0.06       -3.16      7.69 o 
   7   1  17       60.25       60.00     18.08 o 
  -7   2  17        7.73        3.37      4.75 o 
  -6   2  17       13.03       10.30      5.06 o 
  -5   2  17        4.72        2.88      4.68 o 
  -4   2  17       80.13       76.26      7.09 o 
  -3   2  17      110.36      113.04      7.76 o 
  -2   2  17      157.56      156.10      8.84 o 
  -1   2  17        0.22       -0.25      4.69 o 
   0   2  17      509.24      502.29     10.67 o 
   1   2  17       26.16       22.88      4.14 o 
   2   2  17      340.20      361.65     10.99 o 
   3   2  17       23.78       19.92      4.95 o 
   4   2  17      566.87      547.67     14.45 o 
   5   2  17        4.24        4.39      5.32 o 
   6   2  17       46.25       32.42      7.08 o 
   7   2  17       21.65       25.89      7.34 o 
  -7   3  17        0.43        3.62      5.35 o 
  -6   3  17       80.40       80.49      7.70 o 
  -5   3  17        9.22       10.90      5.25 o 
  -4   3  17        0.59       -4.91      4.91 o 
  -3   3  17       29.01       22.16      5.54 o 
  -2   3  17      114.18       95.39      7.76 o 
  -1   3  17      426.01      443.51     14.01 o 
   0   3  17       11.91        6.25      5.24 o 
   1   3  17      327.16      331.07      8.24 o 
   2   3  17       12.69       11.69      4.09 o 
   3   3  17      284.86      295.55     10.23 o 
   4   3  17        5.26        1.55      5.33 o 
   5   3  17      261.74      237.41     11.91 o 
   6   3  17        9.38       17.92      6.43 o 
  -7   4  17      135.16      128.78     13.24 o 
  -6   4  17        5.07       -6.73      7.09 o 
  -5   4  17      121.26      126.47      9.07 o 
  -4   4  17      110.06      122.86      8.96 o 
  -3   4  17      138.83      131.75     13.35 o 
  -2   4  17       60.00       77.56      9.11 o 
  -1   4  17      471.95      435.85     13.98 o 
   0   4  17       32.05       31.24      6.25 o 
   1   4  17       14.90       12.66      6.74 o 
   2   4  17       64.14       50.68      8.29 o 
   3   4  17        6.91       -2.18      3.56 o 
   4   4  17      134.77      126.99      6.78 o 
   5   4  17        2.47       -0.50      4.48 o 
   6   4  17        0.99       -2.81      7.19 o 
  -6   5  17      232.61      241.68     11.89 o 
  -5   5  17        1.16       -0.24      5.51 o 
  -4   5  17      203.01      186.25     19.99 o 
  -3   5  17       47.18       60.65      7.50 o 
  -2   5  17      100.45       95.07      8.18 o 
  -1   5  17       39.01       44.92      6.93 o 
   0   5  17       56.81       42.87      6.70 o 
   1   5  17        4.94        4.40      6.38 o 
   2   5  17       89.35       99.28     10.24 o 
   3   5  17       17.49        9.83      5.74 o 
   4   5  17        3.16       -2.81      7.41 o 
   5   5  17        3.91        1.66      3.89 o 
  -5   6  17       25.37       26.46      6.68 o 
  -4   6  17       22.33       27.70      6.82 o 
  -3   6  17      128.88      135.04      9.63 o 
  -2   6  17       81.95       83.02      8.87 o 
  -1   6  17       64.90       59.25      7.55 o 
   0   6  17       68.97       61.19      9.89 o 
   1   6  17        6.07        3.41      8.39 o 
   2   6  17      210.79      173.22     12.67 o 
   3   6  17       52.63       52.60      7.81 o 
   4   6  17       69.66       59.92     10.23 o 
   5   6  17        2.94        4.19      9.05 o 
  -4   7  17        1.91       -0.58      9.85 o 
  -3   7  17       90.82       69.68      8.24 o 
  -2   7  17        0.82       -0.54      5.74 o 
  -1   7  17      158.29      153.14     18.24 o 
   0   7  17        2.95        7.68     16.48 o 
   1   7  17      119.40      116.46      9.69 o 
   2   7  17       91.32       90.89      8.89 o 
   3   7  17      111.74      117.44     12.13 o 
  -2   8  17       50.84       33.68     11.58 o 
  -1   8  17       86.01       94.14     18.20 o 
   0   8  17       37.87       37.91      7.45 o 
   1   8  17        0.90        4.04      7.38 o 
  -6   0  18      360.69      384.72     28.59 o 
  -4   0  18      303.43      265.90     23.06 o 
  -2   0  18      333.07      322.16     12.26 o 
   0   0  18      122.26      114.43     12.27 o 
   2   0  18       78.74       65.21     16.60 o 
   4   0  18        0.29       -1.62      6.67 o 
   6   0  18        5.76       -1.29      8.96 o 
  -6   1  18        1.89        8.22      8.85 o 
  -5   1  18       53.65       62.25      5.96 o 
  -4   1  18       27.56       24.96      5.41 o 
  -3   1  18      342.27      363.38     12.11 o 
  -2   1  18      136.37      131.33      8.47 o 
  -1   1  18      137.26      142.89      6.39 o 
   0   1  18       50.35       47.31      4.87 o 
   1   1  18      167.65      163.61     11.55 o 
   2   1  18      120.34      122.65      6.81 o 
   3   1  18        5.30        0.05      4.63 o 
   4   1  18       30.14       12.90      7.15 o 
   5   1  18        0.31       -4.94      5.37 o 
   6   1  18       28.29       28.33      7.05 o 
  -6   2  18       19.14       18.86      5.63 o 
  -5   2  18        8.24        5.14      5.26 o 
  -4   2  18       13.12        8.85      5.14 o 
  -3   2  18       56.05       42.91      6.33 o 
  -2   2  18       25.51       23.71      5.83 o 
  -1   2  18      205.93      200.93      9.93 o 
   0   2  18       18.15       16.95      4.93 o 
   1   2  18      250.32      243.48      8.05 o 
   2   2  18       31.76       31.05      5.22 o 
   3   2  18      133.06      123.02      7.72 o 
   4   2  18        1.13        1.63      5.06 o 
   5   2  18      173.72      168.91     10.68 o 
  -6   3  18        0.64       -6.72      6.72 o 
  -5   3  18       11.07        9.39      5.81 o 
  -4   3  18       57.56       53.67      7.18 o 
  -3   3  18       48.14       39.54      6.46 o 
  -2   3  18       91.90       85.65      8.39 o 
  -1   3  18       31.84       23.99      7.14 o 
   0   3  18      154.57      171.80      9.83 o 
   1   3  18        0.69        2.20      5.46 o 
   2   3  18      172.71      167.09      7.61 o 
   3   3  18        0.21        6.37      4.41 o 
   4   3  18      121.23      105.92      7.40 o 
   5   3  18       71.97       86.36      8.46 o 
  -5   4  18        0.20        1.34      5.82 o 
  -4   4  18      128.61      139.67      9.62 o 
  -3   4  18       62.62       71.57      7.68 o 
  -2   4  18      149.71      150.26      9.39 o 
  -1   4  18       25.16       22.13      6.28 o 
   0   4  18      174.38      196.19     15.84 o 
   1   4  18       45.36       29.33      7.56 o 
   2   4  18       27.49        7.60     12.39 o 
   3   4  18       36.86       40.42      8.58 o 
   4   4  18       35.87       42.13      5.06 o 
  -4   5  18        3.96        5.33      6.04 o 
  -3   5  18      212.34      201.00     15.51 o 
  -2   5  18       16.52       19.75      6.37 o 
  -1   5  18       63.49       43.62      7.08 o 
   0   5  18        0.48       -5.11      5.11 o 
   1   5  18       70.06       48.71      8.64 o 
   2   5  18       19.02       20.22      7.92 o 
   3   5  18        3.45        5.78      6.38 o 
   4   5  18        7.22       -0.64      7.06 o 
  -3   6  18       29.71       31.87      7.00 o 
  -2   6  18       39.73       57.24      8.90 o 
  -1   6  18       37.61       34.56      7.12 o 
   0   6  18       96.40       97.87     10.52 o 
   1   6  18       65.66       62.74     12.15 o 
   2   6  18       72.36       71.52      8.49 o 
  -3   0  19      363.95      353.87     20.84 o 
  -1   0  19      234.86      254.81     39.04 o 
   1   0  19       24.75       12.10      6.33 o 
   3   0  19       12.58       16.10      7.86 o 
  -4   1  19      130.63      135.32     15.19 o 
  -3   1  19       50.58       47.10      6.32 o 
  -2   1  19      179.84      184.29     20.61 o 
  -1   1  19       59.76       47.62      4.56 o 
   0   1  19       60.46       55.48      5.15 o 
   1   1  19       33.15       18.28      4.57 o 
   2   1  19       51.19       37.37      5.67 o 
   3   1  19       22.27       15.59      5.77 o 
   4   1  19        3.27        0.37      6.93 o 
  -4   2  19       34.22       31.76      6.37 o 
  -3   2  19       55.03       63.90     10.98 o 
  -2   2  19       47.59       42.97      6.76 o 
  -1   2  19       39.41       49.48      6.87 o 
   0   2  19       81.66       84.94     11.06 o 
   1   2  19        0.09       -0.73      3.63 o 
   2   2  19       44.00       44.26      5.67 o 
   3   2  19        8.86       13.51      6.16 o 
   4   2  19      137.04      135.14      9.73 o 
  -4   3  19       45.61       39.21      9.81 o 
  -3   3  19       11.19       16.09      6.10 o 
  -2   3  19       32.66       36.05      6.65 o 
  -1   3  19       65.13       64.97      9.38 o 
   0   3  19       15.05        5.30      5.73 o 
   1   3  19      105.93       91.71      9.97 o 
   2   3  19        0.37       10.34      7.03 o 
   3   3  19       10.32       -0.77      4.22 o 
  -3   4  19       63.85       58.80      7.61 o 
  -2   4  19       19.78       11.22      6.23 o 
  -1   4  19      119.50      124.51     11.24 o 
   0   4  19        7.46       10.09      7.32 o 
   1   4  19       56.36       62.16      9.79 o 
   2   4  19        6.15       -0.46      6.88 o 
  -1   5  19        5.11       -3.14      8.10 o 
   0   5  19       88.60       64.56     12.01 o 
   1   5  19        1.42        2.67      8.72 o 
  -2   0  20      170.51      172.33     10.72 o 
   0   0  20       27.91       25.51      6.51 o 
  -2   1  20       16.53       25.16      7.96 o 
  -1   1  20       38.66       33.43      6.52 o 
   0   1  20        9.22        1.54      3.84 o 
   1   1  20        4.29        2.62      4.79 o 
   0   2  20        2.66        4.86      7.81 o 
                                                 
